# Supplementary material for: Candidate pigmentation genes related to feather color variation in an indigenous chicken breed revealed by whole genome data
Source: Front Genet. 2022 Nov 21;13:985228. doi: 10.3389/fgene.2022.985228 (PMC9720402; doi:10.3389/fgene.2022.985228)
Supplement: Supplementary file 1 [file Table2.xlsx]

## Sheet: Table S2
Table S2 gene name in top 1% sweep regions in black vs. lavender model
CHROM	Gene_start	Gene_end	Offical_gene_name
1	194660001	194700000	MYO7A
1	193500001	193540000	TENM4
1	191780001	191820000	HIKESHI
1	190380001	190420000	RAB30
1	190380001	190420000	PCF11
1	190140001	190180000	ME3
1	186360001	186400000	MAML2
1	185360001	185400000	CNTN5
1	182440001	182480000	KBTBD3
1	182440001	182480000	MSANTD4
1	179880001	179920000	ZDHHC20
1	177560001	177600000	MTIF3
1	177560001	177600000	GTF3A
1	177540001	177580000	LNX2
1	176380001	176420000	ALOX5AP
1	174520001	174560000	MAB21L1
1	174520001	174560000	NBEA
1	174180001	174220000	DCLK1
1	173840001	173880000	SERTM1
1	173380001	173420000	POSTN
1	173220001	173260000	TRPC4
1	172340001	172380000	LHFPL6
1	171260001	171300000	RNASEH2B
1	157140001	157180000	KLF12
1	151660001	151700000	SLITRK6
2	147540001	147580000	ADGRB1
2	147140001	147180000	TSNARE1
2	145020001	145060000	KCNK9
2	144580001	144620000	COL22A1
2	144260001	144300000	FAM135B
2	143100001	143140000	KHDRBS3
2	141460001	141500000	KCNQ3
2	141380001	141420000	HHLA1
2	141320001	141360000	EFR3A
2	140720001	140760000	ASAP1
1	137840001	137880000	EDAR
1	137480001	137520000	GCC2
1	137480001	137520000	LIMS1
1	137320001	137360000	SLC5A7
2	135640001	135680000	SLC30A8
1	134280001	134320000	AFF3
1	131980001	132020000	OCA2
2	131780001	131820000	ANGPT1
2	128940001	128980000	RRM2B
2	127600001	127640000	STK3
2	126240001	126280000	CCNE2
2	126240001	126280000	INTS8
1	126040001	126080000	MID1
2	124300001	124340000	DECR1
2	124300001	124340000	CALB1
2	123680001	123720000	MMP16
1	122080001	122120000	SCML2
2	121780001	121820000	U1
1	121460001	121500000	SH3KBP1
1	117500001	117540000	IL1RAPL1
2	116760001	116800000	LACTB2
2	116760001	116800000	XKR9
1	114360001	114400000	SYTL5
2	113760001	113800000	GGH
2	113760001	113800000	NKAIN3
2	112820001	112860000	RAB2A
2	111180001	111220000	RPS20
2	111180001	111220000	LYN
1	110840001	110880000	PDE9A
2	110080001	110120000	NPBWR1
1	109900001	109940000	DSCAM
3	109340001	109380000	RUNX2
1	109320001	109360000	WRB
1	109320001	109360000	HMGN1
1	109320001	109360000	LCA5L
1	109320001	109360000	BRWD1
1	109100001	109140000	ETS2
1	108600001	108640000	KCNJ6
1	107940001	107980000	gga-mir-7452
1	107940001	107980000	DOP1B
1	107940001	107980000	MORC4
2	107820001	107860000	SPIDR
1	102300001	102340000	NCAM2
3	101520001	101560000	SDC1
2	100560001	100600000	DLGAP1
3	98520001	98560000	LRATD1
2	98380001	98420000	RAB31
1	97900001	97940000	ROBO1
1	96680001	96720000	GBE1
2	94620001	94660000	DSEL
3	93080001	93120000	MYT1L
1	93000001	93040000	CREG1
1	93000001	93040000	CD247
3	91900001	91940000	ACP1
3	91900001	91940000	ALKAL2
3	91900001	91940000	SH3YL1
2	91540001	91580000	ZNF407
4	91160001	91200000	ZNF638
1	90620001	90660000	EPHA3
1	89880001	89920000	TMPRSS7
1	88320001	88360000	BBX
1	87760001	87800000	CBLB
3	86240001	86280000	KHDRBS2
2	85780001	85820000	CLPTM1L
2	85780001	85820000	LPCAT1
4	84020001	84060000	FAM53A
3	83700001	83740000	ADGRB3
2	83600001	83640000	gga-mir-187
4	83320001	83360000	LETM1
4	82560001	82600000	RNF4
4	82560001	82600000	CFAP99
4	81960001	82000000	HGFAC
3	81660001	81700000	KCNQ5
3	81560001	81600000	gga-mir-7465
3	81480001	81520000	EEF1A1
3	81480001	81520000	SLC17A5
3	81480001	81520000	MTO1
4	81180001	81220000	CPZ
1	81160001	81200000	SLC22A15
2	81040001	81080000	COBL
4	80860001	80900000	HTRA3
1	80720001	80760000	GPR156
1	80720001	80760000	GSK3B
1	80160001	80200000	VTCN1
1	80160001	80200000	TNFRSF1A
1	80160001	80200000	METTL16
3	79240001	79280000	ELOVL4
4	79100001	79140000	EVC2
2	78420001	78460000	ATPSCKMT
4	78240001	78280000	ZNF518B
3	78060001	78100000	UBE3D
1	77660001	77700000	LPAR5
1	77500001	77540000	KPNA1
1	77500001	77540000	FBXO40
1	77460001	77500000	FAM162A
1	77460001	77500000	CCDC58
1	77440001	77480000	CSTA
3	75900001	75940000	RNGTT
1	75500001	75540000	FOXJ2
4	75020001	75060000	gga-mir-218-1
4	75020001	75060000	SLIT2
1	73460001	73500000	CCND2
1	73200001	73240000	FAR2
1	73020001	73060000	CCDC91
Z	72760001	72800000	SEMA6A
3	72720001	72760000	GPR63
1	71900001	71940000	DUSP16
4	71680001	71720000	PCDH7
1	71640001	71680000	BCL2L14
1	71640001	71680000	LRP6
Z	71440001	71480000	PRR16
Z	71200001	71240000	ACO1
1	70240001	70280000	KIAA0930
4	69960001	70000000	NWD2
4	69880001	69920000	C4orf19
1	69260001	69300000	SHISAL1
4	69200001	69240000	UBE2K
4	69200001	69240000	SMIM14
1	69140001	69180000	PARVB
1	69140001	69180000	PARVG
3	68900001	68940000	LIN28B
Z	68880001	68920000	C9orf72
3	68860001	68900000	BVES
Z	68860001	68900000	MOB3B
1	68380001	68420000	ARFGAP3
1	68380001	68420000	PACSIN2
1	68280001	68320000	CYB5R1
1	68280001	68320000	PPFIBP1
1	68020001	68060000	MED21
1	67940001	67980000	INTS13
3	67900001	67940000	PDSS2
1	67820001	67860000	ITPR2
3	67760001	67800000	SOBP
Z	67660001	67700000	ELAVL2
1	67520001	67560000	RASSF8
3	67440001	67480000	gga-mir-6699
3	67440001	67480000	AFG1L
3	67440001	67480000	SNX3
4	67160001	67200000	GABRG1
Z	67060001	67100000	LPAR1
1	67040001	67080000	LDHB
1	67040001	67080000	GYS2
1	66860001	66900000	ABCC9
3	66860001	66900000	FIG4
4	66720001	66760000	CORIN
Z	66660001	66700000	ECPAS
Z	66660001	66700000	SMC2
Z	66660001	66700000	PTGR1
1	66600001	66640000	ST8SIA1
3	66580001	66620000	METTL24
1	66540001	66580000	C2CD5
1	66480001	66520000	ETNK1
1	66080001	66120000	SOX5
4	66000001	66040000	USP46
Z	65880001	65920000	PALM2AKAP2
2	65440001	65480000	LYRM4
2	65440001	65480000	FARS2
Z	65300001	65340000	MRPL50
Z	65300001	65340000	RNF20
Z	65300001	65340000	ALDOB
1	65060001	65100000	PDE3A
4	64820001	64860000	CRACD
3	64620001	64660000	HS3ST5
2	64500001	64540000	DSP
4	64500001	64540000	DLC1
1	64460001	64500000	PLEKHA5
1	64200001	64240000	PLCZ1
1	64200001	64240000	CAPZA3
1	64160001	64200000	PIK3C2G
4	64120001	64160000	SGCZ
1	63180001	63220000	SLC15A5
2	63040001	63080000	NEDD9
2	63040001	63080000	C1orf145
2	62300001	62340000	PHACTR1
1	61560001	61600000	CACNA1C
2	61280001	61320000	DTNBP1
4	60940001	60980000	BDH2
4	60940001	60980000	CISD2
4	60780001	60820000	NFKB1
Z	60780001	60820000	TMEM161B
1	60760001	60800000	ERC1
4	60700001	60740000	SLC39A8
3	60660001	60700000	NKAIN2
4	60640001	60680000	BANK1
1	60540001	60580000	RAD52
3	59880001	59920000	NCOA7
1	59500001	59540000	DENND5B
3	59080001	59120000	THEMIS
Z	58120001	58160000	KIAA0825
Z	58040001	58080000	SLF1
4	57900001	57940000	ELOVL6
2	56860001	56900000	ATP9B
3	56180001	56220000	SGK1
2	54700001	54740000	ADCY1
2	54460001	54500000	RAMP3
Z	53740001	53780000	RNF170
5	53540001	53580000	PPP2R5E
Z	53040001	53080000	TRABD2A
Z	52820001	52860000	CHRNA8
Z	52740001	52780000	PCGF3
Z	52700001	52740000
Z	52440001	52480000	CPLX1
Z	51380001	51420000	CHD1Z
Z	50780001	50820000	ST8SIA4
Z	50160001	50200000	PAM
2	48920001	48960000	GOLGA4
5	48900001	48940000	BEGAIN
5	48660001	48700000	DEGS2
5	48660001	48700000	YY2
5	48660001	48700000	EVL
4	48360001	48400000	ADGRL3
3	48300001	48340000	NUP43
3	48300001	48340000	LATS1
3	48300001	48340000	PCMT1
3	48180001	48220000	ZC3H12D
3	48180001	48220000	TAB2
3	48180001	48220000	PPIL4
3	47920001	47960000	UST
1	47820001	47860000	CNOT4
2	47680001	47720000	BBS9
2	47560001	47600000	BMPER
2	47300001	47340000	NPSR1
Z	46760001	46800000	CAMK4
4	46060001	46100000	ARHGAP24
4	45420001	45460000	BMP3
3	45320001	45360000	MAP3K4
3	45320001	45360000	AGPAT4
4	45240001	45280000	ANTXR2
1	45080001	45120000	PLXNC1
5	44680001	44720000	FBLN5
2	44680001	44720000	CLASP2
Z	44680001	44720000	SPTLC1
Z	44600001	44640000	ROR2
2	44540001	44580000	UBP1
2	44540001	44580000	FBXL2
3	44520001	44560000	PACRG
2	44460001	44500000	SUSD5
Z	44340001	44380000	NFIL3
Z	44320001	44360000	AUH
4	43920001	43960000	GLRA3
4	43760001	43800000	HPGD
2	43660001	43700000	TRAK1
2	43380001	43420000	CTNNB1
5	43360001	43400000	EML5
4	42880001	42920000	GALNTL6
3	42860001	42900000	RPS6KA2
3	42560001	42600000	CCR6
3	42560001	42600000	CEP43
Z	42100001	42140000	HSD17B3
Z	41480001	41520000	AOPEP
2	41400001	41440000	SH3BP5
2	41260001	41300000	ZNRF2
2	41100001	41140000	RPL14
2	41100001	41140000	ENTPD3
5	40980001	41020000	TSHR
2	40980001	41020000	SNRK
5	40940001	40980000	CEP128
3	40840001	40880000	FAM120B
2	40480001	40520000	TRIM71
1	40420001	40460000	PPFIA2
5	40320001	40360000	NRXN3
2	40280001	40320000	GPD1L
2	40280001	40320000	CMTM8
Z	40200001	40240000	SLC28A3
3	40080001	40120000	ACTA1
3	40080001	40120000	NUP133
3	40040001	40080000	RAB4A
3	40040001	40080000	CCSAP
3	39580001	39620000	DISC1
3	39240001	39280000	SIPA1L2
3	39120001	39160000	MAP10
3	39080001	39120000	NTPCR
3	38980001	39020000	U1
3	38980001	39020000	PCNX2
3	38920001	38960000	MAP3K21
4	38780001	38820000	TET2
3	38580001	38620000	SLC35F3
3	38280001	38320000	RBM34
3	38280001	38320000	TOMM20
2	37880001	37920000	OXSM
2	37880001	37920000	NGLY1
Z	37680001	37720000	VPS13A
3	37640001	37680000	MTR
5	37040001	37080000	SLC25A21
7	36660001	36700000	BAZ2B
7	36660001	36700000	MARCHF7
3	36600001	36640000	CHRM3
5	36300001	36340000	PPP2R3C
5	36300001	36340000	FAM177A1
3	36060001	36100000	RGS7
3	35900001	35940000	OPN3
5	35820001	35860000	NPAS3
7	35620001	35660000	RPRM
7	35620001	35660000	GALNT13
5	35060001	35100000	AKAP6
5	34880001	34920000	ARHGAP5
Z	34700001	34740000	FAM189A2
Z	34700001	34740000	APBA1
4	34620001	34660000	GSR
4	34620001	34660000	BTC
4	34620001	34660000	PPP2CB
5	34580001	34620000	HECTD1
5	34580001	34620000	HEATR5A
5	34420001	34460000	COCH
3	34280001	34320000	SMYD3
3	34280001	34320000	KIF26B
5	34040001	34080000	PRKD1
3	33920001	33960000	SCCPDH
3	33920001	33960000	AHCTF1
Z	33820001	33860000	SLC24A2
Z	33740001	33780000	RPS6
Z	33740001	33780000	ACER2
3	33720001	33760000	SLC30A6
3	33720001	33760000	SPAST
1	33680001	33720000	C12orf66
1	33680001	33720000	SRGAP1
Z	33240001	33280000	ADAMTSL1
5	33180001	33220000	NOVA1
5	33140001	33180000	gga-mir-3532
4	32740001	32780000	DCLK2
5	32600001	32640000	STXBP6
5	32440001	32480000	AQR
3	32440001	32480000	CRIM1
4	32120001	32160000	NR3C2
Z	31940001	31980000	PSIP1
Z	31940001	31980000	CCDC171
7	31940001	31980000	LRP1B
6	31880001	31920000	FGFR2
6	31460001	31500000	PLPP4
4	31400001	31440000	SLC10A7
4	31040001	31080000	OTUD4
5	30460001	30500000	RYR3
4	30280001	30320000	INPP4B
3	29800001	29840000	ZFAND3
3	29660001	29700000	BTBD9
3	29180001	29220000	KCNK16
3	29180001	29220000	KIF6
3	29180001	29220000	KCNK17
Z	29040001	29080000	PTPRD
5	28520001	28560000	gga-mir-1617
5	28520001	28560000	ZFP36L1
5	28520001	28560000	SRSF5A
5	28460001	28500000	ACTN1
3	28420001	28460000	LRFN2
6	28000001	28040000	TCF7L2
6	27580001	27620000	GPAM
1	27320001	27360000	DOCK4
6	25560001	25600000	SORCS3
8	25320001	25360000	GLIS1
8	25160001	25200000	LRP8
6	25080001	25120000	SLK
6	25080001	25120000	COL17A1
8	25000001	25040000	CZIB
8	25000001	25040000	gga-mir-1675
8	25000001	25040000	MAGOH
6	24980001	25020000	SH3PXD2A
6	24980001	25020000	STN1
8	24620001	24660000	BTF3L4
8	24620001	24660000	ZFYVE9
6	24580001	24620000	CALHM1
6	24580001	24620000	CALHM3
6	24580001	24620000	PDCD11
6	24580001	24620000	CALHM2
2	24420001	24460000	DLX5
2	24420001	24460000	DLX6
5	24060001	24100000	PHF21A
7	23560001	23600000	PECR
Z	23560001	23600000	SV2C
Z	23560001	23600000	IQGAP2
7	23540001	23580000	TMEM169
7	23480001	23520000	XRCC5
7	23400001	23440000	MARCHF4
7	23320001	23360000	RPL37A
7	23200001	23240000	IGFBP5
2	23100001	23140000	CALCR
9	23040001	23080000	KCNAB1
9	23020001	23060000	TIPARP
9	23020001	23060000	SSR3
4	22980001	23020000	FSTL5
7	22620001	22660000	TNS1
2	22420001	22460000	AKAP9
7	22200001	22240000	GLB1L
7	22200001	22240000	ATG9A
7	22200001	22240000	ZFAND2B
7	22200001	22240000	ANKZF1
7	22200001	22240000	ABCB6
Z	22200001	22240000	TENT2
4	22180001	22220000	RAPGEF2
7	22160001	22200000	DES
7	22160001	22200000	PTPRN
7	22160001	22200000	DNAJB2
7	22160001	22200000	DNPEP
6	22080001	22120000	SH2D6
3	21980001	22020000	PACC1
7	21420001	21460000	PSMD14
7	21420001	21460000	TANK
4	21340001	21380000	GLRB
Z	20980001	21020000	MAST4
Z	20540001	20580000	CENPK
Z	20540001	20580000	PPWD1
7	20540001	20580000	FIGN
1	20480001	20520000	TUBGCP6
1	20480001	20520000	HDAC10
6	20220001	20260000	gga-mir-107
6	20220001	20260000	PANK1
6	20180001	20220000	IFIT5
6	20180001	20220000	SLC16A12
6	20160001	20200000	CH25H
6	20160001	20200000	LIPA
10	20140001	20180000	ADAMTS7
10	20140001	20180000	FAM96A
10	20140001	20180000	SPG11
10	20100001	20140000	MORF4L2
2	20100001	20140000	C1QL3
2	20100001	20140000	PTER
2	20020001	20060000	RSU1
3	19900001	19940000	GPATCH2
2	19720001	19760000	ST8SIA6
2	19720001	19760000	VIM
6	19380001	19420000	VSTM4
8	19360001	19400000	USP33
8	19360001	19400000	ZZZ3
6	19320001	19360000	LRRC18
3	19200001	19240000	LYPLAL1
5	19160001	19200000	CD44
5	19000001	19040000	EHF
13	18940001	18980000	EGR1
13	18920001	18960000	REEP2
8	18900001	18940000	ADGRL4
13	18860001	18900000	KDM3B
13	18840001	18880000	CTBPL
13	18800001	18840000	CDC23
13	18800001	18840000	GFRA3
3	18780001	18820000	MARK1
13	18740001	18780000	JAKMIP2
13	18720001	18760000	DPYSL3
6	18620001	18660000	FAM21C
2	18520001	18560000	PLXDC2
7	18420001	18460000	MYO3B
6	18280001	18320000	WNT8B
6	18280001	18320000	SEC31B
2	18200001	18240000	NEBL
10	17880001	17920000	ALDH1A3
10	17880001	17920000	LRRK1
4	17680001	17720000	MTMR1
4	17680001	17720000	CD99L2
4	17620001	17660000	GPR50
4	17620001	17660000	HMGB3
3	17460001	17500000	ENAH
1	17400001	17440000	TAFA5
4	17180001	17220000	NRK
4	17180001	17220000	IL1RAPL2
9	17020001	17060000	SOX2
5	16840001	16880000	CPT1A
5	16800001	16840000	TESMIN
3	16760001	16800000	MAP4K3
11	16720001	16760000	WFDC1
4	16560001	16600000	SLC25A5
4	16560001	16600000	SLC25A43
4	16560001	16600000	gga-mir-1757
4	16540001	16580000	NKRF
4	16540001	16580000	CXorf56
4	16540001	16580000	UBE2A
4	16520001	16560000	SEPT6
5	16520001	16560000	LRP5
12	16500001	16540000	FOXP1
8	16400001	16440000	ODF2L
3	16400001	16440000	SLC8A1
1	16360001	16400000	TBC1D22A
10	16240001	16280000	NR2F2
Z	16140001	16180000	NDUFS4
11	16100001	16140000	CDH13
6	15840001	15880000	KAT6B
12	15780001	15820000	FRMD4B
Z	15780001	15820000	PELO
13	15740001	15780000	TRPC7
11	15680001	15720000	PLCG2
12	15600001	15640000	TAFA4
7	15460001	15500000	OSBPL6
14	15380001	15420000	CRYM
14	15380001	15420000	gga-mir-12225
14	15380001	15420000	UQCRC2
8	15360001	15400000	ZNF326
8	15360001	15400000	LRRC8D
2	15340001	15380000	WAC
13	15340001	15380000	SPOCK1
1	15340001	15380000	SLC2A13
4	15320001	15360000	TENM1
12	15300001	15340000	TAFA1
12	15160001	15200000	SUCLG2
14	15160001	15200000	VPS35L
12	15020001	15060000	KBTBD8
14	14920001	14960000	GPR139
12	14780001	14820000	SLC25A26
1	14740001	14780000	COG5
12	14640001	14680000	MAGI1
11	14540001	14580000	MAF
7	14340001	14380000	ITGA4
14	14220001	14260000	AMDHD2
14	14220001	14260000	ATP6V0C
5	14180001	14220000	MRPL23
5	14180001	14220000	TNNT3
1	14080001	14120000	PUS7
6	14040001	14080000	DLG5
7	14000001	14040000	PDE1A
Z	13700001	13740000	TMEM267
Z	13700001	13740000	C5orf34
Z	13700001	13740000	PAIP1
Z	13660001	13700000	HMGCS1
9	13640001	13680000	FGF12
9	13640001	13680000	FGF12
7	13580001	13620000	RAPH1
7	13580001	13620000	ABI2
13	13520001	13560000	GLRA1
Z	13500001	13540000	GHR
12	13460001	13500000	PTPRG
7	13400001	13440000	CTLA4
7	13400001	13440000	CD28
5	13380001	13420000	SLC22A18
4	13340001	13380000	CAPN6
2	13120001	13160000	PARD3
5	13100001	13140000	OSBPL5
Z	13100001	13140000	PLCXD3
11	12900001	12940000	CDH8
4	12840001	12880000	ATRX
5	12840001	12880000	TMEM86A
7	12800001	12840000	PARD3B
12	12720001	12760000	FHIT
9	12620001	12660000	MELTF
9	12620001	12660000	DLG1
7	12580001	12620000	INO80D
7	12580001	12620000	NDUFS1
9	12540001	12580000	AGTR1
9	12540001	12580000	NCBP2
13	12400001	12440000	SGCD
20	12360001	12400000	BCAS1
11	12160001	12200000	CDH11
13	12100001	12140000	CYFIP2
7	12080001	12120000	PLEKHM3
15	12000001	12040000	MED13L
7	11960001	12000000	WDR12
7	11960001	12000000	CARF
7	11880001	11920000	BMPR2
2	11820001	11860000	KLF6
9	11720001	11760000	PLSCR1
9	11720001	11760000	PLSCR5
9	11660001	11700000	PLOD2
4	11640001	11680000	ASB12
4	11640001	11680000	AMER1
4	11640001	11680000	MTMR8
7	11600001	11640000	CDK15
10	11600001	11640000	FAM103A1
20	11560001	11600000	PCK1
1	11540001	11580000	GNAI1
11	11400001	11440000	CMTM3
11	11400001	11440000	CMTM4
10	11280001	11320000	USP8
10	11280001	11320000	GABPB1
10	11120001	11160000	C15orf48
10	11120001	11160000	BLOC1S6
10	11120001	11160000	SLC30A4
9	10900001	10940000	SLC9A9
12	10840001	10880000	CHST13
2	10800001	10840000	ADARB2
20	10800001	10840000	EDN3
18	10720001	10760000	MRPS7
18	10720001	10760000	MIF4GD
18	10720001	10760000	SLC25A19
18	10720001	10760000	GRB2
1	10420001	10460000	CACNA2D1
17	10340001	10380000	ALC
17	10340001	10380000	LMX1B
10	10320001	10360000	SEMA6D
13	10200001	10240000	HMP19
7	10140001	10180000	ANKRD44
13	9940001	9980000	STC2
12	9920001	9960000	RUVBL1
12	9920001	9960000	SEC61A1
13	9780001	9820000	ERGIC1
1	9740001	9780000	SEMA3E
9	9720001	9760000	DAW1
9	9720001	9760000	SPHKAP
13	9640001	9680000	gga-mir-6652
13	9640001	9680000	NEURL1B
9	9400001	9440000	IRS1
9	9400001	9440000	RHBDD1
3	9360001	9400000	MSH6
3	9360001	9400000	EPCAM
3	9360001	9400000	FBXO11
17	9300001	9340000	CRB2
17	9300001	9340000	DENND1A
14	9180001	9220000	KDELR2
14	9180001	9220000	DAGLB
14	9180001	9220000	RAC1
3	9160001	9200000	FAM179A
14	9120001	9160000	IGSF6
14	9120001	9160000	METTL9
20	9000001	9040000	PPDPF
20	9000001	9040000	EEF1A2
20	9000001	9040000	SRMS
8	8820001	8860000	BRINP3
20	8760001	8800000	ARFGAP1
9	8700001	8740000	DOCK10
4	8440001	8480000	DACH2
12	8420001	8460000	ERC2
10	8420001	8460000	PIGB
10	8420001	8460000	PIGBOS1
10	8420001	8460000	CCPG1
10	8420001	8460000	RAB27A
20	8260001	8300000	NTSR1
9	8200001	8240000	MOGAT1
9	8200001	8240000	ACSL3
20	8180001	8220000	SLCO4A1
5	8160001	8200000	PARVA
20	8120001	8160000	gga-mir-1a-1
20	8120001	8160000	gga-mir-1773
20	8120001	8160000	gga-mir-133a-2
9	8080001	8120000	PAX3
11	7780001	7820000	C11H16ORF87
11	7780001	7820000	MYLK3
18	7700001	7740000	RGS9
6	7680001	7720000	CTNNA3
Z	7600001	7640000	NUDT2
Z	7600001	7640000	KIF24
8	7560001	7600000	RABGAP1L
18	7500001	7540000	CEP112
11	7480001	7520000	PHKB
6	7460001	7500000	LRRTM3
Z	7260001	7300000	NOL6
Z	7180001	7220000	AQP3
12	7140001	7180000	FGD3
Z	7100001	7140000	TPGS2
Z	7100001	7140000	KIAA1328
14	7080001	7120000	gga-mir-1615
14	7080001	7120000	PRKCB
6	7040001	7080000	PCDH15
9	7040001	7080000	PXYLP1
20	6780001	6820000	PHACTR3
9	6720001	6760000	SPSB4
20	6700001	6740000	CCNDBP1
20	6700001	6740000	EPB42
20	6700001	6740000	ZNFX1
2	6620001	6660000	KMT2C
18	6600001	6640000	ADAP2
18	6600001	6640000	CRLF3
18	6600001	6640000	ATAD5
33	6500001	6540000	TMEM223
33	6500001	6540000	STX5
33	6500001	6540000	WDR74
33	6500001	6540000	SNORD30
33	6500001	6540000	SNORD22
33	6500001	6540000	TAF6L
1	6460001	6500000	CELF2
18	6320001	6360000	RAB11FIP4
20	6260001	6300000	PREX1
19	6220001	6260000	ANKRD13B
19	6220001	6260000	CORO6
19	6220001	6260000	SSH2
17	6200001	6240000	ASS1
17	6200001	6240000	FUBP3
9	6120001	6160000	NMNAT3
10	6100001	6140000	TRPM1
10	6020001	6060000	KLF13
7	5980001	6020000	ASB1
7	5900001	5940000	USP40
10	5900001	5940000	OTUD7A
11	5900001	5940000	SALL1
19	5880001	5920000	ALDOC
19	5880001	5920000	PIGS
19	5880001	5920000	SDF2
19	5880001	5920000	KIAA0100
7	5840001	5880000	UGT1A1
23	5820001	5860000	GRHL3
23	5800001	5840000	MYOM3
23	5800001	5840000	IL22RA1
5	5800001	5840000	EIF3M
23	5740001	5780000	GALE
23	5740001	5780000	HMGCL
23	5740001	5780000	CNR2
23	5740001	5780000	PNRC2
23	5740001	5780000	LBFABP
23	5740001	5780000	FUCA1
23	5740001	5780000	SRSF10
19	5740001	5780000	gga-mir-1696
19	5740001	5780000	SRR
19	5740001	5780000	POLDIP2
19	5740001	5780000	SMG6
23	5720001	5760000	TCEB3
23	5720001	5760000	PITHD1
23	5720001	5760000	LYPLA2
14	5700001	5740000	CACNA1H
13	5700001	5740000	TENM2
23	5700001	5740000	PPT1
23	5700001	5740000	CAP1
23	5700001	5740000	RPL11
7	5640001	5680000	SPP2
17	5640001	5680000	TBC1D13
17	5640001	5680000	ENDOG
17	5640001	5680000	SPOUT1
17	5640001	5680000	LRRC8A
12	5640001	5680000	ACAD9
12	5640001	5680000	IQSEC1
7	5620001	5660000	TRPM8
6	5580001	5620000	RET
17	5580001	5620000	ZDHHC12
17	5580001	5620000	SET
17	5580001	5620000	PKN1
7	5520001	5560000	AGAP1
6	5440001	5480000	gga-mir-12280
6	5440001	5480000	RASGEF1A
5	5300001	5340000	IMMP1L
5	5300001	5340000	ELP4
22	5220001	5260000	YKT6
22	5220001	5260000	NUDCD3
22	5220001	5260000	GCK
22	5220001	5260000	CAMK2B
7	5200001	5240000	GBX2
7	5200001	5240000	ASB18
7	5180001	5220000	IQCA1
10	5160001	5200000	RORA
8	5140001	5180000	PRRC2C
7	5060001	5100000	CXCR7
19	4980001	5020000	MRPS17
19	4980001	5020000	NIPSNAP2
12	4920001	4960000	VGLL4
7	4880001	4920000	COL6A3
26	4860001	4900000	FOXP4
8	4840001	4880000	SUCO
8	4840001	4880000	FASLG
7	4820001	4860000	MLPH
7	4800001	4840000	RAB17
7	4800001	4840000	PRLH
12	4800001	4840000	ATG7
7	4740001	4780000	LRRFIP1
23	4740001	4780000	CSMD2
W	4700001	4740000	gga-mir-7b
W	4700001	4740000	HNRNPKL
12	4660001	4700000	SLC6A1
7	4640001	4680000	UBE2F
27	4640001	4680000	CRHR1
7	4600001	4640000	IFNL3A
23	4580001	4620000	DLGAP3
23	4580001	4620000	GJA4
23	4580001	4620000	GJB5
23	4580001	4620000	SMIM12
7	4560001	4600000	MREG
24	4480001	4520000	HTR3A
24	4480001	4520000	ZBTB32
18	4480001	4520000	FOXJ1
18	4480001	4520000	RNF157
18	4480001	4520000	EXOC7
7	4420001	4460000	FN1
18	4380001	4420000	UBE2O
4	4320001	4360000	VGLL1
4	4320001	4360000	HTATSF1
4	4320001	4360000	BRS3
14	4260001	4300000	CYP3A4
14	4260001	4300000	SDK1
7	4260001	4300000	ABCA12
9	4240001	4280000	A4GNT
21	4220001	4260000	SLC25A34
21	4220001	4260000	TMEM82
21	4220001	4260000	FBLIM1
21	4220001	4260000	PLEKHM2
21	4220001	4260000	SPEN
28	4160001	4200000	PEX11G
28	4160001	4200000	ARHGEF18
7	4100001	4140000	SPAG16
3	4020001	4060000	SLC24A3
2	3900001	3940000	gga-mir-1706
2	3900001	3940000	CCDC12
2	3900001	3940000	NBEAL2
24	3780001	3820000	TMEM136
24	3780001	3820000	TMEM136-1
24	3780001	3820000	ARHGEF12
12	3740001	3780000	IPPK
12	3740001	3780000	ECM2
12	3740001	3780000	CENPP
17	3700001	3740000	ASTN2
7	3660001	3700000	IKZF2
5	3640001	3680000	SLC5A12
6	3600001	3640000	OGDHL
4	3540001	3580000	MBNL3
17	3500001	3540000	PAPPA
4	3440001	3480000	FRMD7
4	3440001	3480000	RAP2C
4	3440001	3480000	STK26
27	3420001	3460000	GTSF1
26	3380001	3420000	KCND3
15	3280001	3320000	STX2
15	3080001	3120000	SFSWAP
7	3060001	3100000	ERBB4
1	2860001	2900000	PLXNA4
25	2740001	2780000	gga-mir-12251
25	2740001	2780000	MEF2D
28	2740001	2780000	TPGS1
28	2740001	2780000	BSG
28	2740001	2780000	CDC34
7	2680001	2720000	UNC80
7	2680001	2720000	KANSL1L
17	2640001	2680000	CACNA1B
6	2640001	2680000	GRID1
21	2600001	2640000	gga-mir-200a
21	2600001	2640000	gga-mir-200b
22	2600001	2640000	PLPP5
22	2600001	2640000	LETM2
22	2600001	2640000	NSD3
7	2460001	2500000	MAP2
4	2440001	2480000	DLG3
4	2420001	2460000	SNX12
4	2420001	2460000	SLC7A3
24	2420001	2460000	IGSF9B
5	2420001	2460000	SLC6A5
10	2380001	2420000	NEO1
5	2320001	2360000	PRMT3
5	2260001	2300000	LEUTX
5	2260001	2300000	NAV2
24	2180001	2220000	U4
24	2180001	2220000	OPCML
24	2180001	2220000	NTM
20	2160001	2200000	gga-mir-6674
20	2160001	2200000	PXMP4
20	2160001	2200000	ZNF341
20	2160001	2200000	E2F1
20	2160001	2200000	NECAB3
13	2000001	2040000	NRG2
18	1960001	2000000	PIK3R5
18	1960001	2000000	PIK3R6
21	1800001	1840000	PRKCZ
1	1780001	1820000	NET1
1	1720001	1760000	ASB13
1	1720001	1760000	TASOR2
6	1680001	1720000	CCSER2
22	1660001	1700000	DOK2
22	1660001	1700000	XPO7
1	1620001	1660000	COPG2
1	1620001	1660000	FBXO18
2	1480001	1520000	ADCYAP1R1
10	1440001	1480000	NMB
10	1440001	1480000	SEC11A
10	1440001	1480000	ZNF592
21	1420001	1460000	HES5
21	1420001	1460000	KBP
21	1420001	1460000	PANK4
7	1400001	1440000	ZC3H15
6	1380001	1420000	PHYHIPL
11	1360001	1400000	HSD11B2
11	1360001	1400000	AGRP
11	1360001	1400000	ATP6V0D1
8	1300001	1340000	NTNG1
6	1260001	1300000	FAM13C
1	1240001	1280000	SBF1
9	1240001	1280000	NGEF
9	1240001	1280000	NEU2
2	1200001	1240000	AQP1
2	1200001	1240000	GHRHR
7	1160001	1200000	CALCRL
20	1120001	1160000	CPNE1
19	1120001	1160000	CALN1
5	1080001	1120000	CHST14
5	1080001	1120000	PRLHR2
5	1080001	1120000	BAHD1
21	1040001	1080000	PRDM16
7	860001	900000	GULP1
20	840001	880000	NDRG3
Z	760001	800000	gga-mir-122-1
Z	760001	800000	gga-mir-12294
Z	760001	800000	ALPK2
14	680001	720000	CPPED1
6	600001	640000	gga-mir-7478
1	560001	600000	gga-mir-6708
1	560001	600000	gga-mir-1604
Z	540001	580000	WDR7
10	480001	520000	gga-mir-7478
30	440001	480000	NXNL1
30	440001	480000	SLC27A1
30	440001	480000	GMIP
30	440001	480000	PGLS
24	380001	420000	STT3A
24	380001	420000	CDON
24	380001	420000	CHEK1
24	380001	420000	EI24
11	360001	400000	GINS3
11	360001	400000	CCDC113
11	360001	400000	NDRG4
20	360001	400000	DLGAP4
11	300001	340000	TLR21
23	300001	340000	UBXN11
23	300001	340000	SH3BGRL3
23	300001	340000	CEP85
23	300001	340000	CRYBG2
18	280001	320000	GAS7
18	160001	200000	GLP2R
7	120001	160000	NEMP2
7	120001	160000	MFSD6
11	80001	120000	PLA2G15
22	60001	100000	SFTPC
22	60001	100000	REEP4
22	60001	100000	LGI3

## Sheet: Table S3
Table S3 gene name in top 1% sweep regions in black vs. yellow model
CHROM	Gene_start	Gene_end	Offical_gene_name
2	117960001	118000000	UBE2W
2	22640001	22680000	EFCAB1
2	22640001	22680000	PEX1
2	22640001	22680000	RBM48
Z	57940001	58140000	SLF1
Z	57940001	58140000	MCTP1
Z	57940001	58140000	KIAA0825
1	105720001	105760000	CLDN8
15	3240001	3280000	STX2
2	117980001	118020000	TCEB1
2	10760001	10800000	ADARB2
5	12920001	12960000	PTPN5
13	15140001	15180000	NPY6R
10	4500001	4540000	USP3
Z	57560001	57760000	RFESD
Z	57560001	57760000	RHOBTB3
Z	57560001	57760000	ARSK
Z	57560001	57760000	TTC37
Z	57560001	57760000	FAM81B
5	13320001	13360000	PHLDA2
5	13320001	13360000	NAP1L4
5	13320001	13360000	SLC22A18
3	23780001	23820000	EML4
4	36800001	36840000	GRID2
1	126460001	126500000	SHROOM2
1	60540001	60580000	RAD52
1	60540001	60580000	ERC1
10	4480001	4520000	FBXL22
3	64660001	64700000	HS3ST5
3	84240001	84280000	gga-mir-6605
1	174180001	174220000	DCLK1
1	171820001	171860000	MRPS31
1	171820001	171860000	SLC25A15
Z	58560001	58760000	NR2F1
6	19420001	19460000	VSTM4
1	78160001	78200000	EPHA1
1	82240001	82280000	LSAMP
2	13580001	13620000	PARD3
2	20040001	20080000	RSU1
3	21960001	22000000	ATF3
3	21960001	22000000	PACC1
3	75900001	75940000	RNGTT
Z	57520001	57720000	GLRX
Z	57520001	57720000	ELL2
Z	44580001	44780000	ROR2
Z	44580001	44780000	SPTLC1
Z	44580001	44780000	CDC42SE2
Z	68760001	68960000	TEK
Z	68760001	68960000	MOB3B
Z	68760001	68960000	C9orf72
13	18860001	18900000	KDM3B
7	120001	160000	NEMP2
7	120001	160000	MFSD6
9	6120001	6160000	NMNAT3
17	7780001	7820000	COL5A1
3	91900001	91940000	ACP1
3	91900001	91940000	ALKAL2
3	91900001	91940000	SH3YL1
1	17260001	17300000	TAFA5
Z	44320001	44520000	NFIL3
Z	44320001	44520000	AUH
7	11680001	11720000	FZD7
2	126220001	126260000	INTS8
1	1400001	1440000	STRIP2
1	1400001	1440000	SMKR1
1	1400001	1440000	NRF1
7	5820001	5860000	SH3BP4
7	5820001	5860000	UGT1A1
6	20060001	20100000	FAS
6	20060001	20100000	ACTA2
6	20060001	20100000	STAMBPL1
1	71760001	71800000	gga-mir-12212
1	71760001	71800000	MANSC1
1	71760001	71800000	LRP6
Z	7800001	8000000	ENHO
Z	7800001	8000000	RPP25L
Z	7800001	8000000	SIGMAR1
Z	7800001	8000000	DCTN3
Z	7800001	8000000	ARID3C
Z	7800001	8000000	GALT
Z	7800001	8000000	DNAI1
2	109960001	110000000	RB1CC1
5	15800001	15840000	TSPAN4
14	2360001	2400000	PDGFA
1	140160001	140200000	COL4A1
2	119360001	119400000	ZFHX4
20	8020001	8060000	GATA5
2	147080001	147120000	TSNARE1
4	60700001	60740000	SLC39A8
3	86240001	86280000	KHDRBS2
1	76340001	76380000	OVST
4	67160001	67200000	GABRG1
3	25140001	25180000	THADA
1	14560001	14600000	PRKAR2B
1	14560001	14600000	PIK3CG
2	122260001	122300000	RALYL
13	12060001	12100000	CYFIP2
13	12060001	12100000	NIPAL4
5	53360001	53400000	SYNE2
Z	43520001	43720000	CKS2
Z	43520001	43720000	SECISBP2
Z	43520001	43720000	SHC3
Z	43520001	43720000	SEMA4D
1	126320001	126360000	WWC3
2	144580001	144620000	COL22A1
5	13300001	13340000	CARS
1	97900001	97940000	ROBO1
3	33720001	33760000	SLC30A6
3	33720001	33760000	SPAST
Z	16800001	17000000	PLPP1
Z	16800001	17000000	DDX4
Z	16800001	17000000	IL31RA
Z	16800001	17000000	SLC38A9
Z	16800001	17000000	SKIV2L2
Z	57140001	57340000	ERAP1
Z	57140001	57340000	PCSK1
Z	57140001	57340000	CAST
5	32440001	32480000	AQR
Z	58160001	58360000	FAM172A
1	189320001	189360000	GRM5
1	14760001	14800000	COG5
14	8120001	8160000	gga-mir-1786
7	18920001	18960000	G6PC2
7	18920001	18960000	SPC25
7	18920001	18960000	gga-mir-1733
7	18920001	18960000	CERS6
1	49060001	49100000	UBN2
3	34280001	34320000	SMYD3
3	34280001	34320000	KIF26B
7	35520001	35560000	PRPF40A
7	35520001	35560000	FMNL2
Z	69220001	69420000	LINGO2
3	26740001	26780000	EPAS1
3	22800001	22840000	SYT14
3	22800001	22840000	SERTAD4
1	21320001	21360000	GRM8
Z	45060001	45260000	CHSY3
4	340001	380000	GPR83L
Z	62260001	62460000	EDIL3
1	121660001	121700000	PDHA2
1	121660001	121700000	MAP3K15
3	92640001	92680000	SNTG2
13	18940001	18980000	EGR1
1	4820001	4860000	ATP5C1
1	4820001	4860000	TAF3
5	23460001	23500000	C11orf49
1	37820001	37860000	CAPS2
1	4020001	4060000	gga-mir-29b-1
1	4020001	4060000	gga-mir-29a
1	4020001	4060000	K123
3	2620001	2660000	EML6
2	22680001	22720000	gga-mir-1650
2	22680001	22720000	FAM133B
2	22680001	22720000	CDK6
3	70460001	70500000	GRIK2
1	111320001	111360000	HSF2BP
1	111320001	111360000	RRP1B
12	10040001	10080000	MGLL
12	10040001	10080000	ABTB1
14	4260001	4300000	CYP3A4
14	4260001	4300000	SDK1
2	121320001	121360000	FABP9
2	121320001	121360000	FABP4
Z	41940001	42140000	HSD17B3
1	138940001	138980000	F7
1	138940001	138980000	MCF2L
10	20100001	20140000	MORF4L2
10	20100001	20140000	ADAMTS7
33	5740001	5780000	COX14
33	5740001	5780000	LIMA1
33	5740001	5780000	CERS5
10	20340001	20380000	WDR76
10	20340001	20380000	BLM
10	20340001	20380000	CTSH
10	20340001	20380000	RASGRF1
5	12700001	12740000	HPS5
5	12700001	12740000	GTF2H1
Z	26440001	26640000	VLDLR
Z	26440001	26640000	PUM3
Z	26440001	26640000	KCNV2
8	18780001	18820000	ADGRL4
2	66140001	66180000	SLC22A23
Z	39940001	40140000	IDNK
Z	39940001	40140000	C9orf64
Z	39940001	40140000	gga-mir-7-1
Z	39940001	40140000	UBQLN1
Z	39940001	40140000	GKAP1
Z	39940001	40140000	KIF27
Z	39940001	40140000	RMI1
Z	39940001	40140000	FRMD3
1	106000001	106040000	SOD1
1	106000001	106040000	SCAF4
1	159260001	159300000	KLHL1
2	65440001	65480000	LYRM4
2	65440001	65480000	FARS2
4	1720001	1760000	MID2
11	18820001	18860000	TUBB3
11	18820001	18860000	DEF8
11	18820001	18860000	TCF25
11	18820001	18860000	MC1R
11	18820001	18860000	GAS8
2	34440001	34480000	DAZL
Z	45200001	45400000	MINAR2
Z	44840001	45040000	gga-mir-1456
Z	44840001	45040000	HINT2
Z	44840001	45040000	LYRM7
20	2200001	2240000	NECAB3
20	2200001	2240000	CBFA2T2
5	12740001	12780000	LDHA
5	12740001	12780000	TSG101
5	12740001	12780000	UEVLD
7	6640001	6680000	COL18A1
Z	43420001	43620000	S1PR3
1	132320001	132360000	gga-mir-1805
1	132320001	132360000	GABRG3
1	13440001	13480000	RELN
2	120260001	120300000	ZC2HC1A
14	7680001	7720000	KDM8
14	7680001	7720000	gga-mir-6548
14	7680001	7720000	NSMCE1
14	7680001	7720000	IL21R
11	19480001	19520000	gga-mir-1699
11	19480001	19520000	ZFHX3
1	110840001	110880000	PDE9A
5	2260001	2300000	LEUTX
5	2260001	2300000	PRMT3
5	2260001	2300000	NAV2
7	12260001	12300000	KLF7
Z	56500001	56700000	PRRC1
Z	56500001	56700000	MEGF10
6	8980001	9020000	ARID5B
Z	15700001	15900000	PELO
Z	15700001	15900000	ITGA2
10	19380001	19420000	MAP2K5
Z	41740001	41940000	FANCC
Z	41740001	41940000	PTCH1
Z	26420001	26620000	SMARCA2
1	113200001	113240000	GPR34
1	113200001	113240000	CASK
7	18540001	18580000	METTL5
7	18540001	18580000	SSB
20	2560001	2600000	TRPC4AP
20	2560001	2600000	MYH7B
2	131880001	131920000	ANGPT1
2	30020001	30060000	ITGB8
3	31720001	31760000	BIRC6
15	3340001	3380000	ADGRD1
2	6580001	6620000	GALNT11
3	2300001	2340000	USP34
5	36740001	36780000	MBIP
Z	52660001	52860000	PCGF3
Z	52660001	52860000	SLC49A3
Z	52660001	52860000	CHRNA8
Z	42160001	42360000	ZNF367
Z	42160001	42360000	PRXL2C
Z	42160001	42360000	CDC14B
Z	42160001	42360000	HABP4
17	6900001	6940000	GTF3C4
17	6900001	6940000	DDX31
3	64880001	64920000	MARCKS
5	29580001	29620000	BMF
3	15520001	15560000	BIRC5
3	15520001	15560000	PET117
3	15520001	15560000	OVOL2
3	15520001	15560000	DZANK1
3	15520001	15560000	KAT14
5	23880001	23920000	CHRM4
5	23880001	23920000	MDK
5	23880001	23920000	gga-mir-6706
5	23880001	23920000	DGKZ
13	18700001	18740000	DPYSL3
2	100800001	100840000	TGIF1
2	100800001	100840000	DLGAP1
2	120640001	120680000	HEY1
2	120640001	120680000	STMN2
1	121780001	121820000	ADGRG2
1	141120001	141160000	SOX1
5	12760001	12800000	SPTY2D1
28	2480001	2520000	TCF3
2	130400001	130440000	ZFPM2
3	2700001	2740000	SPTBN1
6	8860001	8900000	ZNF365
6	8860001	8900000	RTKN2
14	11400001	11440000	RBFOX1
5	9800001	9840000	TMEM9B
5	9800001	9840000	ASCL3
5	9800001	9840000	NRIP3
9	20680001	20720000	GOLIM4
Z	20480001	20680000	SHLD3
Z	20480001	20680000	CENPK
Z	20480001	20680000	TRIM23
Z	20480001	20680000	TRAPPC13
Z	20480001	20680000	SGTB
Z	20480001	20680000	NLN
Z	20480001	20680000	ADAMTS6
Z	20480001	20680000	PPWD1
Z	40300001	40500000	NTRK2
5	23140001	23180000	SLC39A13
6	20600001	20640000	HECTD2
2	117740001	117780000	RDH10
1	110000001	110040000	DSCAM
28	3940001	3980000	TMEM59L
28	3940001	3980000	CRLF1
28	3940001	3980000	CRTC1
11	19780001	19820000	PHLPP2
11	19780001	19820000	AP1G1
26	3380001	3420000	KCND3
3	37700001	37740000	ACTN2
5	28720001	28760000	RAD51B
2	22980001	23020000	VPS50
Z	55540001	55740000	gga-mir-6565
Z	55540001	55740000	ZNF462
Z	55540001	55740000	RAD23B
2	96660001	96700000	LDLRAD4
3	35140001	35180000	AKT3
3	25440001	25480000	LRPPRC
3	51440001	51480000	ARID1B
5	13160001	13200000	OSBPL5
3	2560001	2600000	RTN4
7	23560001	23600000	PECR
1	131940001	131980000	OCA2
6	33600001	33640000	ADAM12
Z	39200001	39400000	TLE1
Z	37100001	37300000	PCSK5
2	48760001	48800000	ITGA9
5	11780001	11820000	PLEKHA7
24	1120001	1160000	KCNJ5
3	11540001	11580000	ETAA1
3	44520001	44560000	PACRG
Z	65380001	65580000	PLPPR1
2	99320001	99360000	PTPRM
3	68860001	68900000	BVES
1	146260001	146300000	SLC15A1
1	146260001	146300000	STK24
6	19600001	19640000	ERCC6
9	4620001	4660000	SENP2
9	4620001	4660000	AMOTL2
3	102280001	102320000	TDRD15
2	97260001	97300000	CIDEA
2	97260001	97300000	gga-mir-6701
2	97260001	97300000	IMPA2
1	144640001	144680000	FGF14
4	65720001	65760000	LNX1
2	22420001	22460000	AKAP9
15	4900001	4940000	NCOR2
7	25220001	25260000	MRAS
2	136100001	136140000	SAMD12
3	59080001	59120000	THEMIS
4	49860001	49900000	STBD1
1	160420001	160460000	PCDH9
2	62360001	62400000	PHACTR1
3	67460001	67500000	AFG1L
3	67460001	67500000	SNX3
3	67460001	67500000	NR2E1
12	17000001	17040000	PDZRN3
12	8840001	8880000	ARHGEF3
10	15060001	15100000	CHD2
33	5760001	5800000	GPD1
33	5760001	5800000	SMARCD1
33	5760001	5800000	ASIC1
8	21100001	21140000	ARMH1
8	21100001	21140000	gga-mir-1595
8	21100001	21140000	RPS8
8	21100001	21140000	SNORD39
8	21100001	21140000	BEST4
8	21100001	21140000	PLK3
8	21100001	21140000	KIF2C
4	10500001	10540000	SOX3
13	18720001	18760000	JAKMIP2
3	56180001	56220000	SGK1
1	40320001	40360000	PPFIA2
2	39220001	39260000	RBMS3
1	74200001	74240000	NTF3
Z	44100001	44300000	TPPP2
Z	44100001	44300000	SYK
2	14140001	14180000	gga-mir-1768
2	14140001	14180000	EPC1
2	20860001	20900000	ADAM22
1	160900001	160940000	SNORD63
26	4860001	4900000	FOXP4
21	2380001	2420000	ACAP3
21	2380001	2420000	PUSL1
5	8160001	8200000	PARVA
2	122640001	122680000	CA3A
Z	8460001	8660000	gga-mir-6649
Z	8460001	8660000	STOML2
Z	8460001	8660000	PHF24
Z	8460001	8660000	DNAJB5
Z	8460001	8660000	VCP
Z	8460001	8660000	FANCG
Z	8460001	8660000	PIGO
Z	8460001	8660000	FAM214B
Z	8460001	8660000	UNC13B
Z	16060001	16260000	FST
Z	16060001	16260000	NDUFS4
Z	16060001	16260000	ARL15
Z	13020001	13220000	PLCXD3
Z	13020001	13220000	OXCT1
2	113560001	113600000	NKAIN3
23	2620001	2660000	CLIC4
23	2620001	2660000	RUNX3
12	15160001	15200000	SUCLG2
Z	70760001	70960000	DNAJA1
Z	70760001	70960000	SNORA66
Z	70760001	70960000	SPINK4
Z	70760001	70960000	XPA
Z	70760001	70960000	gga-mir-1583
Z	70760001	70960000	gga-mir-2131
Z	70760001	70960000	APTX
Z	70760001	70960000	SMU1
Z	70760001	70960000	B4GALT1
Z	70760001	70960000	NCBP1
Z	70760001	70960000	ELP1
2	18200001	18240000	NEBL
14	560001	600000	SNX29
1	173380001	173420000	POSTN
23	4120001	4160000	STK40
5	27100001	27140000	RGS6
Z	9720001	9920000	MTMR12
Z	9720001	9920000	SUB1
3	46900001	46940000	GRM1
4	66460001	66500000	SLAIN2
2	11820001	11860000	KLF6
1	182020001	182060000	CWF19L2
3	109340001	109380000	RUNX2
24	380001	420000	STT3A
24	380001	420000	CDON
24	380001	420000	CHEK1
24	380001	420000	EI24
3	30000001	30040000	MDGA1
2	145380001	145420000	TRAPPC9
20	11540001	11580000	PCK1
1	1320001	1360000	TNPO3
1	1320001	1360000	SMO
1	1320001	1360000	AHCYL2
2	120920001	120960000	ZBTB10
15	8820001	8860000	SPECC1L
8	28120001	28160000	FOXD3
8	28120001	28160000	ALG6
12	8120001	8160000	CACNA2D3
14	12900001	12940000	CREBBP
4	48360001	48400000	ADGRL3
18	420001	460000	MYH1F
18	420001	460000	MYH1A
5	52880001	52920000	BRF1
Z	22000001	22200000	MTX3
Z	22000001	22200000	SERINC5
Z	22000001	22200000	TENT2
Z	22000001	22200000	THBS4
27	7860001	7900000	CNTD1
27	7860001	7900000	BECN1
27	7860001	7900000	PSME3
14	6360001	6400000	GNG13
14	6360001	6400000	CHTF18
14	6360001	6400000	RPUSD1
3	42880001	42920000	RPS6KA2
1	71900001	71940000	DUSP16
Z	66220001	66420000	HSDL2
Z	66220001	66420000	SUSD1
Z	60480001	60680000	gga-mir-9-2
Z	60480001	60680000	MEF2C
1	122820001	122860000	SYAP1
1	122820001	122860000	CTPS2
1	48940001	48980000	PLBD1
1	48940001	48980000	GUCY2C
23	2180001	2220000	AHDC1
23	2180001	2220000	FGR
3	91580001	91620000	FBXO25
3	91580001	91620000	TDRP
1	31200001	31240000	SLC38A4
5	16340001	16380000	CHKA
6	24440001	24480000	CNNM2
6	24440001	24480000	NT5C2
11	11140001	11180000	PDCD2L
20	5700001	5740000	EYA2
Z	17400001	17600000	MAP3K1
Z	24700001	24900000	UTP15
Z	24700001	24900000	FOXD1
Z	24700001	24900000	TMEM174
Z	24700001	24900000	ANKRA2
Z	24700001	24900000	BTF3
Z	24700001	24900000	ARHGEF28
1	15620001	15660000	CPNE8
5	3060001	3100000	SLC17A6
18	8900001	8940000	SLC39A11
4	44200001	44240000	GPM6A
8	5140001	5180000	PRRC2C
10	4560001	4600000	RPS27L
10	4560001	4600000	RAB8B
Z	11900001	12100000	LIFR
Z	11900001	12100000	EGFLAM
1	125940001	125980000	MID1
2	17840001	17880000	DNAJC1
4	78600001	78640000	STX18
1	171700001	171740000	CKAP2
1	171700001	171740000	NEK3
1	171700001	171740000	VPS36
1	171700001	171740000	NEK5
3	59140001	59180000	C6orf58
26	200001	240000	PIM1
26	200001	240000	BRPF3
26	200001	240000	TBC1D22B
1	173740001	173780000	SMAD9
4	89320001	89360000	GFRA4
1	128180001	128220000	NLGN4Y
2	94640001	94680000	DSEL
6	5200001	5240000	SFTPA2
6	5200001	5240000	MBL2
7	21360001	21400000	TBR1
7	21360001	21400000	PSMD14
11	19720001	19760000	DHODH
11	19720001	19760000	ZNF821
11	19720001	19760000	ATXN1L
11	19720001	19760000	IST1
4	31300001	31340000	ZNF827
Z	81420001	81620000	SNX2
Z	81420001	81620000	PPIC
Z	81420001	81620000	SNX24
Z	81420001	81620000	PRDM6
1	140380001	140420000	RAB20
1	140380001	140420000	COL4A2
5	55360001	55400000	TIMM9
5	55360001	55400000	TA3
1	157080001	157120000	KLF12
2	148620001	148660000	MAFA
2	148620001	148660000	ZC3H3
2	147520001	147560000	ADGRB1
7	3900001	3940000	SPAG16
11	14540001	14580000	MAF
1	110900001	110940000	NDUFV3
1	110900001	110940000	PKNOX1
1	110900001	110940000	WDR4
7	20160001	20200000	GRB14
10	4600001	4640000	LACTB
10	4600001	4640000	TPM1
1	61560001	61600000	CACNA1C
14	4760001	4800000	PDAP1
14	4760001	4800000	BUD31
14	4760001	4800000	CPSF4
14	4760001	4800000	ATP5J2
14	4760001	4800000	ARPC1A
14	4760001	4800000	ARPC1B
14	4760001	4800000	PTCD1
9	12900001	12940000	ACAP2
9	12900001	12940000	XXYLT1
Z	42300001	42500000	CFC1
Z	42300001	42500000	LRRC2
1	178940001	178980000	SACS
2	107180001	107220000	NOL4
2	136940001	136980000	SNTB1
5	50660001	50700000	XRCC3
5	50660001	50700000	ZFYVE21
5	50660001	50700000	PPP1R13B
1	15520001	15560000	KIF21A
22	2620001	2660000	LETM2
22	2620001	2660000	FGFR1
22	2620001	2660000	NSD3
10	10340001	10380000	gga-mir-1744
10	10340001	10380000	SEMA6D
1	1240001	1280000	SBF1
Z	47420001	47620000	FER
13	18840001	18880000	CTBPL
5	13000001	13040000	PTPRJ
2	100920001	100960000	MYOM1
3	2400001	2440000	XPO1
10	17120001	17160000	PGPEP1L
10	17120001	17160000	IGF1R
2	43380001	43420000	CTNNB1
12	5340001	5380000	MKRN2OS
12	5340001	5380000	MKRN2
12	5340001	5380000	RAF1
10	2380001	2420000	NEO1
18	4420001	4460000	SPHK1
18	4420001	4460000	UBE2O
18	4420001	4460000	PRPSAP1
6	16140001	16180000	ADK
10	6740001	6780000	LRRC49
10	9140001	9180000	ARPP19
10	9140001	9180000	FAM214A
11	19080001	19120000	PSMD7
3	97360001	97400000	GREB1
Z	41500001	41700000	gga-mir-23b
Z	41500001	41700000	gga-mir-27b
Z	41500001	41700000	AOPEP
11	19020001	19060000	NOB1
11	19020001	19060000	NQO1
11	19020001	19060000	WWP2
11	19020001	19060000	NFAT5
4	39800001	39840000	ING2
4	39800001	39840000	RNase_MRP
4	39800001	39840000	CDKN2AIP
7	36480001	36520000	TANC1
14	5640001	5680000	CACNA1H
9	14660001	14700000	LPP
1	197340001	197380000	RPS11
1	197340001	197380000	FAM160A2
3	97220001	97260000	ROCK2
1	195500001	195540000	UVRAG
Z	45660001	45860000	U2
Z	45660001	45860000	ISOC1
Z	45660001	45860000	YTHDC2
Z	45660001	45860000	SLC27A6
Z	45660001	45860000	MCC
5	23060001	23100000	RAPSN
5	23060001	23100000	CELF1
32	300001	340000	AKT2
Z	16320001	16520000	HSPB3
Z	16320001	16520000	gga-mir-1631
Z	16320001	16520000	SNX18
1	163820001	163860000	DIAPH3
24	5760001	5800000	DRD2
24	5760001	5800000	ANKK1
9	11640001	11680000	PLOD2
4	74440001	74480000	ADGRA3
13	13860001	13900000	ARSI
13	13860001	13900000	TCOF1
13	13860001	13900000	CAMK2A
2	41980001	42020000	CPNE4
4	43760001	43800000	HPGD
12	8700001	8740000	ERC2
18	7820001	7860000	ARSG
18	7820001	7860000	WIPI1
18	7820001	7860000	PRKAR1A
17	1980001	2020000	PNPLA7
7	18860001	18900000	DHRS9
7	18860001	18900000	ABCB11
2	131440001	131480000	OXR1
25	2680001	2720000	RHBG
Z	14680001	14880000	EMB
Z	14680001	14880000	PARP8
Z	27100001	27300000	SLC1A1
6	15040001	15080000	LRMDA
2	18520001	18560000	PLXDC2
3	80200001	80240000	gga-mir-6633
27	2940001	2980000	FK27
12	14640001	14680000	MAGI1
1	1800001	1840000	TUBAL3
3	2060001	2100000	REL
3	2060001	2100000	PUS10
Z	9840001	10040000	NPR3
2	92500001	92540000	NETO1
Z	81980001	82180000	ZCCHC7
Z	81980001	82180000	PAX5
15	8960001	9000000	RAB36
15	8960001	9000000	GNAZ
15	8960001	9000000	RSPH14
2	67260001	67300000	GMDS
Z	46080001	46280000	SRP19
Z	46080001	46280000	REEP5
Z	46080001	46280000	EPB41L4A
2	28940001	28980000	SNX13
4	80360001	80400000	SORCS2
4	84600001	84640000	CTBP1
8	8280001	8320000	EDEM3
8	8280001	8320000	C1orf21
2	141320001	141360000	EFR3A
4	33180001	33220000	LRBA
2	117580001	117620000	KCNB2
4	46480001	46520000	GPAT3
18	4220001	4260000	METTL23
18	4220001	4260000	JMJD6
18	4220001	4260000	MFSD11
18	4220001	4260000	SRSF2
8	28860001	28900000	PDE4B
8	28860001	28900000	SGIP1
Z	9220001	9420000	CA9
Z	9220001	9420000	MRPL17
Z	9220001	9420000	ARHGEF39
Z	9220001	9420000	CCBE1
9	13520001	13560000	FGF12
24	1060001	1100000	KCNJ1
24	1060001	1100000	FLI1
13	5160001	5200000	SLIT3
Z	43920001	44120000	DIRAS2
3	90800001	90840000	MYOM2
3	90800001	90840000	KBTBD11
27	7840001	7880000	EZH1
27	7840001	7880000	RAMP2
27	7840001	7880000	VPS25
1	99520001	99560000	SAMSN1
5	2700001	2740000	NELL1
9	10980001	11020000	SLC9A9
4	4320001	4360000	VGLL1
4	4320001	4360000	HTATSF1
4	4320001	4360000	BRS3
21	20001	60000	KLHDC7A
21	20001	60000	IGSF21
Z	2040001	2240000	ATP5A1Z
Z	2040001	2240000	RNF165
Z	2040001	2240000	HAUS1
Z	2040001	2240000	PSTPIP2
2	61440001	61480000	MYLIP
Z	66940001	67140000	MUSK
Z	66940001	67140000	LPAR1
12	7080001	7120000	SUSD3
12	7080001	7120000	FGD3
3	81520001	81560000	CGAS
3	81520001	81560000	MTO1
3	81520001	81560000	KCNQ5
11	10660001	10700000	KCTD15
11	10660001	10700000	CHST8
9	20200001	20240000	MECOM
10	6700001	6740000	LARP6
Z	26660001	26860000	RFX3
Z	26660001	26860000	GLIS3
1	112100001	112140000	DIPK2B
5	37300001	37340000	MIPOL1
1	54220001	54260000	gga-mir-12210
1	54220001	54260000	APPL2
1	54220001	54260000	WASHC4
20	7900001	7940000	RPS21
20	7900001	7940000	LAMA5
Z	53740001	53940000	RNF170
Z	53740001	53940000	HOOK3
Z	53740001	53940000	FNTA
2	144260001	144300000	FAM135B
3	38980001	39020000	U1
3	38980001	39020000	PCNX2
9	10460001	10500000	TFDP2
9	10460001	10500000	ATP1B3
21	2180001	2220000	VWA1
21	2180001	2220000	TMEM88B
21	2180001	2220000	MRPL20
21	2180001	2220000	CCNL2
13	5640001	5680000	TENM2
12	6440001	6480000	WNT7A
1	74600001	74640000	VWF
4	3240001	3280000	KLHL9
14	7400001	7440000	USP31
14	7400001	7440000	HS3ST2
7	12960001	13000000	PARD3B
17	5640001	5680000	TBC1D13
17	5640001	5680000	ENDOG
17	5640001	5680000	SPOUT1
17	5640001	5680000	LRRC8A
4	37240001	37280000	OPN4-1
4	37240001	37280000	SEC24B
7	24540001	24580000	CNTNAP5
11	17960001	18000000	CA5B
11	17960001	18000000	SLC7A5
4	2920001	2960000	PLS3
5	16600001	16640000	LRP5
6	9360001	9400000	RHOBTB1
4	65020001	65060000	PDCL2
4	65020001	65060000	NMU
2	118700001	118740000	HNF4G
Z	64480001	64680000	gga-mir-7481
2	47660001	47700000	BBS9
2	120980001	121020000	ZNF704
7	21420001	21460000	TANK
15	8600001	8640000	MED15
15	8600001	8640000	SMPD4
7	18060001	18100000	METTL8
7	18060001	18100000	TLK1
20	13180001	13220000	NFATC2
1	62620001	62660000	RERG
Z	22440001	22640000	DMGDH
Z	22440001	22640000	ARSB
Z	22440001	22640000	LHFPL2
7	18200001	18240000	GAD1
2	99500001	99540000	LAMA1
8	440001	480000	AMY2A
8	20660001	20700000	ARTN
8	20660001	20700000	ST3GAL3
8	20660001	20700000	IPO13
Z	31400001	31600000	NFIB
12	6720001	6760000	PHF2
Z	20080001	20280000	SREK1IP1
Z	20080001	20280000	RNF180
Z	20080001	20280000	RGS7BP
Z	20080001	20280000	CWC27
1	117140001	117180000	DMD
Z	59800001	60000000	LYSMD3
Z	59800001	60000000	MBLAC2
Z	59800001	60000000	CETN3
Z	12000001	12200000	RICTOR
18	200001	240000	GAS7
2	40460001	40500000	CNOT10
2	40460001	40500000	TRIM71
2	6200001	6240000	XYLB
25	3520001	3560000	FDPS
25	3520001	3560000	gga-mir-1629
25	3520001	3560000	RUSC1
25	3520001	3560000	CLK2
Z	71460001	71660000	PRR16
7	36260001	36300000	ACVR1
11	19680001	19720000	DHX38
7	11820001	11860000	BMPR2
4	39900001	39940000	WWC2
10	14780001	14820000	SLCO3A1
8	16380001	16420000	CLCA2
8	16380001	16420000	ODF2L
2	21960001	22000000	CDK14
1	75560001	75600000	NANOG
1	108880001	108920000	ERG
2	38300001	38340000	NEK10
2	17420001	17460000	ARMC3
14	10340001	10380000	USP7
2	111220001	111260000	MOS
2	111220001	111260000	PLAG1
5	55300001	55340000	DACT1
1	66880001	66920000	ABCC9
1	48840001	48880000	ATF7IP
19	3220001	3260000	SPNS3
6	2640001	2680000	GRID1
6	8540001	8580000	JMJD1C
1	134600001	134640000	NPAS2
26	4940001	4980000	PGC
26	4940001	4980000	FRS3
Z	51920001	52120000	TRIM14
Z	51920001	52120000	RNF38
Z	51920001	52120000	NANS
24	720001	760000	KIRREL3
Z	34540001	34740000	gga-mir-1556
Z	34540001	34740000	PIP5K1B
Z	34540001	34740000	FXN
Z	34540001	34740000	FAM189A2
Z	34540001	34740000	APBA1
Z	34540001	34740000	TJP2
1	44840001	44880000	UBE2N
5	11600001	11640000	SOX6
3	63100001	63140000	ROS1
3	2000001	2040000	PAPOLG
1	57060001	57100000	TMEM178B
8	28640001	28680000	DNAJC6
8	28640001	28680000	LEPROT
1	147280001	147320000	UGGT2
9	18920001	18960000	NLGN1
Z	64740001	64940000	gga-mir-7440
1	55860001	55900000	TBXAS1
2	129620001	129660000	RIMS2
5	5400001	5440000	ELP4
5	9760001	9800000	SCUBE2
24	3660001	3700000	GRIK4
1	1620001	1660000	COPG2
1	1620001	1660000	FBXO18
20	7700001	7740000	LSM14B
20	7700001	7740000	PSMA7
20	7700001	7740000	TAF4
1	121300001	121340000	MAP7D2
2	53920001	53960000	CNTNAP2
6	29020001	29060000	TRUB1
2	64580001	64620000	RIOK1
13	14620001	14660000	GFPT2
13	14620001	14660000	MAPK9
3	52540001	52580000	FUCA2
6	33540001	33580000	gga-mir-6694
2	44660001	44700000	CLASP2
1	128260001	128300000	gga-mir-1397
12	6880001	6920000	WNK2
4	66480001	66520000	TEC
20	6700001	6740000	CCNDBP1
20	6700001	6740000	EPB42
20	6700001	6740000	ZNFX1
20	6700001	6740000	PHACTR3
4	19960001	20000000	TMEM131L
2	97120001	97160000	SPIRE1
23	2880001	2920000	SRSF4
23	2880001	2920000	gga-mir-1724
23	2880001	2920000	MECR
23	2880001	2920000	PTPRU
2	90620001	90660000	ZNF236
6	5440001	5480000	gga-mir-12280
6	5440001	5480000	RASGEF1A
2	111180001	111220000	RPS20
2	111180001	111220000	LYN
26	4080001	4120000	PPARD
26	4080001	4120000	DEF6
6	27720001	27760000	VTI1A
9	10760001	10800000	PAQR9
9	10760001	10800000	U2SURP
14	5200001	5240000	PEMT
1	45220001	45260000	TMCC3
2	69300001	69340000	CDH6
13	3400001	3440000	CTNNA1
14	12580001	12620000	AXIN1
1	47500001	47540000	ANO4
3	12680001	12720000	NDUFAF5
3	12680001	12720000	ITPKB
7	1860001	1900000	ZNF804A
7	26520001	26560000	SLC49A4
7	26520001	26560000	SEMA5B
12	7360001	7400000	TKT
12	7360001	7400000	DCP1A
1	61580001	61620000	IL17RA
10	1360001	1400000	ALPK3
1	144240001	144280000	POGLUT2
1	144240001	144280000	TEX30
2	23300001	23340000	TFPI2
2	8100001	8140000	RBM33
Z	25340001	25540000	TMEM252
Z	25340001	25540000	MAP1B
Z	25340001	25540000	PGM5
1	121820001	121860000	PHKA2
Z	17120001	17320000	ANKRD55
28	3360001	3400000	DIRAS1
28	3360001	3400000	GADD45B
28	3360001	3400000	SLC39A3
8	23040001	23080000	gga-mir-1809
8	23040001	23080000	BEND5
Z	28820001	29020000	PTPRD
7	18400001	18440000	MYO3B
20	9640001	9680000	ARFRP1
20	9640001	9680000	TNFRSF6B
2	56840001	56880000	ATP9B
11	7760001	7800000	C11H16ORF87
11	7760001	7800000	MYLK3
4	12800001	12840000	FGF16
4	12800001	12840000	ATRX
2	17040001	17080000	KIAA1217
13	10760001	10800000	KIF20A
13	10760001	10800000	BRD8
13	10760001	10800000	SFXN1
1	147440001	147480000	DZIP1
1	147440001	147480000	CLDN10
4	2020001	2060000	GLA
4	2020001	2060000	RPL36AL
4	2020001	2060000	TIMM8A
4	2020001	2060000	BTK
4	2020001	2060000	TAF7
4	2020001	2060000	DRP2
4	60680001	60720000	BANK1
9	6700001	6740000	SPSB4
30	1320001	1360000	DCAF15
11	15440001	15480000	GAN
11	15440001	15480000	BCO1
1	77380001	77420000	CASR
4	39180001	39220000	TACR3
1	59160001	59200000	BICD1
8	15600001	15640000	PKN2
6	20020001	20060000	ANKRD22
4	39640001	39680000	STOX2
Z	43740001	43940000	GADD45G
27	6920001	6960000	RPL19
27	6920001	6960000	CACNB1
27	6920001	6960000	MED1
27	6920001	6960000	FBXL20
2	102160001	102200000	USP14
2	102160001	102200000	ROCK1
13	18620001	18660000	gga-mir-1576
13	18620001	18660000	PPP2R2B
7	8240001	8280000	TMEFF2
17	1480001	1520000	ZNF618
3	38580001	38620000	SLC35F3
6	1380001	1420000	PHYHIPL
27	5280001	5320000	CDC27
27	5280001	5320000	KANSL1
10	6120001	6160000	gga-mir-1574
10	6120001	6160000	gga-mir-204-2
10	6120001	6160000	TRPM1
5	8020001	8060000	TEAD1
23	5800001	5840000	MYOM3
23	5800001	5840000	IL22RA1
23	5800001	5840000	GRHL3
3	68140001	68180000	RTN4IP1
1	1080001	1120000	GCC1
1	1080001	1120000	ARF5
1	1080001	1120000	DENND6B
17	2640001	2680000	CACNA1B
5	4080001	4120000	gga-mir-1760
5	4080001	4120000	KIF18A
17	7080001	7120000	GTF3C5
7	17900001	17940000	HAT1
7	17900001	17940000	SLC25A12
2	20500001	20540000	FAM171A1
5	26320001	26360000	MIDEAS
14	2200001	2240000	FOXL3
9	16120001	16160000	EPHB3
2	146040001	146080000	SLC45A4
11	19920001	19960000	CHST6
24	3820001	3860000	TMEM136-1
24	3820001	3860000	POU2F3
3	4020001	4060000	SLC24A3
10	5160001	5200000	RORA
5	24700001	24740000	INO80
11	14100001	14140000	WWOX
11	3300001	3340000	NFATC3
3	72720001	72760000	GPR63
3	32420001	32460000	CRIM1
12	3560001	3600000	GNAT1
12	3560001	3600000	RBM10
12	3560001	3600000	SEMA3F
1	114360001	114400000	SYTL5
2	113780001	113820000	GGH
2	113780001	113820000	TTPA
26	4700001	4740000	APOBEC2
26	4700001	4740000	OARD1
26	4700001	4740000	TSPO2
26	4700001	4740000	NFYA
7	11580001	11620000	CDK15
7	23220001	23260000	IGFBP5
7	23220001	23260000	IGFBP2
15	3120001	3160000	SFSWAP
9	12540001	12580000	AGTR1
9	12540001	12580000	NCBP2
2	116320001	116360000	SULF1
2	960001	1000000	gga-mir-12238
2	960001	1000000	SCAP
12	4920001	4960000	VGLL4
3	9620001	9660000	COMMD1
12	4500001	4540000	SLC6A11
1	172520001	172560000	NHLRC3
3	75960001	76000000	gga-mir-1451
10	6320001	6360000	FAM189A1
10	6320001	6360000	APBA2
2	22600001	22640000	GATAD1
2	22600001	22640000	ANKIB1
2	6260001	6300000	C9ORF152
2	6260001	6300000	NUB1
2	6260001	6300000	WDR86
20	10420001	10460000	VSTM2L
20	10420001	10460000	CTNNBL1
31	2300001	2340000	MAP2K7
3	9240001	9280000	SPDYA
3	9240001	9280000	TRMT61B
3	9240001	9280000	MSH2
3	9240001	9280000	EPCAM
4	58220001	58260000	PDLIM5
6	17540001	17580000	TM9SF3
6	17540001	17580000	PIK3AP1
1	132720001	132760000	GABRB3
Z	10240001	10440000	SLC45A2
Z	10240001	10440000	ADAMTS12
Z	10240001	10440000	AMACR
18	4600001	4640000	FBF1
18	4600001	4640000	MRPL38
18	4600001	4640000	ACOX1
24	4480001	4520000	HTR3A
24	4480001	4520000	ZBTB32
2	21380001	21420000	ZNF804B
Z	59460001	59660000	ARRDC3
Z	23460001	23660000	F2RL2
Z	23460001	23660000	SV2C
Z	23460001	23660000	IQGAP2
9	5020001	5060000	MAB21L4
9	5020001	5060000	gga-mir-1704
9	5020001	5060000	KIF1A
9	5020001	5060000	AGXT
9	5020001	5060000	SNED1
11	2540001	2580000	NECAB2
17	5140001	5180000	ORM1
17	5140001	5180000	SLC25A25
5	1180001	1220000	CYP1C1
5	1180001	1220000	gga-mir-1808
5	1180001	1220000	RMDN3
5	1180001	1220000	RAD51
10	4260001	4300000	CIB2
10	4260001	4300000	TBC1D2B
Z	21780001	21980000	CENPH
Z	21780001	21980000	MRPS36
Z	21780001	21980000	CDK7
Z	21780001	21980000	SLC30A5
1	65880001	65920000	SOX5
5	45740001	45780000	SPIA1
8	3160001	3200000	KCNT2
9	4860001	4900000	FBXO45
9	4860001	4900000	WDR53
9	4860001	4900000	RNF168
9	4860001	4900000	UBXN7
Z	15920001	16120000	MOCS2
1	55080001	55120000	PAH
1	43420001	43460000	ATP2B1
7	6620001	6660000	AHR2
18	7920001	7960000	ABCA5
3	58800001	58840000	PTPRK
2	91340001	91380000	TSHZ1
4	65240001	65280000	KIT
4	56100001	56140000	NDST4
1	73060001	73100000	CCDC91
33	5720001	5760000	LARP4
Z	68740001	68940000	IFT74
25	2420001	2460000	NHLH1
25	2420001	2460000	VANGL2
1	106560001	106600000	IFNAR2
1	106560001	106600000	IL10RB
1	175200001	175240000	RFC3
4	40240001	40280000	TENM3
17	5660001	5700000	NUP188
17	5660001	5700000	DOLK
Z	35860001	36060000	TMC1
Z	35860001	36060000	ALDH1A1
Z	35860001	36060000	ANXA1
3	68800001	68840000	PREP
4	60940001	60980000	BDH2
4	60940001	60980000	CISD2
Z	32740001	32940000	CNTLN
1	51680001	51720000	EIF3D
1	51680001	51720000	CACNG2
1	51680001	51720000	FOXRED2
2	106440001	106480000	GAREM1
2	46500001	46540000	ELMO1
2	145720001	145760000	PTK2
8	4380001	4420000	CRIP2
8	4380001	4420000	MTA1
3	52680001	52720000	AIG1
1	167420001	167460000	VWA8
W	4700001	4740000	gga-mir-7b
W	4700001	4740000	HNRNPKL
3	59840001	59880000	NCOA7
1	66500001	66540000	C2CD5
2	2140001	2180000	HIGD1C
2	2140001	2180000	ACKR2
11	17360001	17400000	FOXC2
11	17360001	17400000	MTHFSD
11	17360001	17400000	FOXF1
6	3680001	3720000	SLC18A3
6	3680001	3720000	RGR
6	3680001	3720000	CHAT
1	49100001	49140000	FMC1
1	49100001	49140000	LUC7L2
13	17540001	17580000	gga-mir-1609
13	17540001	17580000	SLC22A4
13	17540001	17580000	SLC22A5
5	3640001	3680000	SLC5A12
9	23220001	23260000	MME
23	1380001	1420000	CTPS1
27	4760001	4800000	METTL2B
27	4760001	4800000	TLK2
1	144860001	144900000	ITGBL1
13	18920001	18960000	REEP2
27	7540001	7580000	CNP
27	7540001	7580000	NKIRAS2
27	7540001	7580000	ACLY
27	7540001	7580000	DNAJC7
2	18960001	19000000	MALRD1
8	13380001	13420000	PTBP2
2	6680001	6720000	KMT2C
19	4980001	5020000	MRPS17
19	4980001	5020000	NIPSNAP2
Z	23760001	23960000	POLK
Z	23760001	23960000	CERT1
Z	23760001	23960000	ANKDD1B
19	280001	320000	DNAJC30
19	280001	320000	WBSCR22
19	280001	320000	STX1A
3	1900001	1940000	BCL11A
8	6080001	6120000	CACNA1E
1	186220001	186260000	CCDC82
1	186220001	186260000	MAML2
4	3740001	3780000	GPC4
2	7560001	7600000	DPP6
7	26380001	26420000	SLC15A2
Z	81620001	81820000	gga-mir-7483
Z	81620001	81820000	DCAF10
Z	81620001	81820000	CEP120
1	48040001	48080000	ART4
1	48040001	48080000	SMCO3
1	48040001	48080000	H2A-VIII
1	48040001	48080000	HIST1H2B7
1	48040001	48080000	HIST1H46L2
1	48040001	48080000	OC3
32	220001	260000	NOP53
32	220001	260000	SELENOW
32	220001	260000	OTX5
32	220001	260000	TGFB1
Z	35140001	35340000	gga-mir-204-1
Z	35140001	35340000	TRPM3
3	101980001	102020000	LDAH
1	181000001	181040000	ZC3H12C
5	45000001	45040000	LGMN
5	45000001	45040000	GOLGA5
13	15080001	15120000	PKD2L2
13	15080001	15120000	MYOT
13	15080001	15120000	FAM13B
10	4220001	4260000	IDH3A
10	4220001	4260000	ACSBG1
1	171880001	171920000	FOXO1
1	194860001	194900000	TSKU
17	4380001	4420000	BRINP1
3	33960001	34000000	SCCPDH
3	33960001	34000000	CNST
1	64980001	65020000	PDE3A
21	1360001	1400000	MMEL1
4	88500001	88540000	PANK2
4	88500001	88540000	gga-mir-103-2
4	88500001	88540000	RNF24
4	88500001	88540000	MAVS
6	24960001	25000000	SH3PXD2A
19	4940001	4980000	CCL1
12	18960001	19000000	BHLHE40
3	31540001	31580000	TTC27
2	19500001	19540000	MMR1L3
12	14000001	14040000	PSMD6
12	14000001	14040000	ATXN7
12	14000001	14040000	PRICKLE2
22	4520001	4560000	LRRTM4
27	6600001	6640000	MRPL45
27	6600001	6640000	NPEPPS
3	75560001	75600000	gga-mir-1686
3	75560001	75600000	ANKRD6
1	183760001	183800000	MMP10
1	183760001	183800000	MMP1
11	4520001	4560000	IRX3
11	19060001	19100000	gga-mir-140
3	91020001	91060000	DLGAP2
6	23680001	23720000	POLL
7	25800001	25840000	GLI2
10	19560001	19600000	CALML4
10	19560001	19600000	FEM1B
10	19560001	19600000	gga-mir-6550
10	19560001	19600000	CLN6
10	19560001	19600000	ITGA11
10	19560001	19600000	PIAS1
6	33100001	33140000	FAM175B
Z	79200001	79400000	GRAMD2B
2	780001	820000	gga-mir-6710
2	780001	820000	DHX30
6	7460001	7500000	LRRTM3
6	7460001	7500000	CTNNA3
27	7180001	7220000	CASC3
27	7180001	7220000	RAPGEFL1
27	7180001	7220000	CDC6
27	7180001	7220000	MSL1
27	7180001	7220000	RARA
27	7180001	7220000	WIPF2
3	81340001	81380000	CD109
2	15520001	15560000	MPP7
Z	53440001	53640000	ATP5I
Z	53440001	53640000	RBP4
Z	53440001	53640000	TMEM175
Z	53440001	53640000	PDE6B
Z	53440001	53640000	IDUA
Z	53440001	53640000	SLC26A1
1	146180001	146220000	DOCK9
9	1880001	1920000	HS6ST1
1	94260001	94300000	CHMP2B
1	94260001	94300000	POU1F1
2	19220001	19260000	CACNB2
27	7820001	7860000	CCR10
27	7820001	7860000	CNTNAP1
10	19480001	19520000	gga-mir-1642
5	40320001	40360000	NRXN3
5	26600001	26640000	PSEN1
5	32360001	32400000	ZNF770
5	32360001	32400000	DPH6
20	8640001	8680000	gga-mir-1746
1	60880001	60920000	FBXL14
1	60880001	60920000	WNT5B
3	68920001	68960000	LIN28B
4	24620001	24660000	SPOCK3
8	19820001	19860000	ST6GALNAC3
25	340001	380000	SELENBP1
25	340001	380000	POGZ
7	30740001	30780000	CXCR4
12	4020001	4060000	IARS1
1	145880001	145920000	TM9SF2
1	145880001	145920000	CLYBL
3	87600001	87640000	HCRTR2
21	6280001	6320000	WNT4
7	17860001	17900000	METAP1D
2	133920001	133960000	CSMD3
10	11580001	11620000	HOMER2
4	45420001	45460000	BMP3
5	51840001	51880000	AKT1
2	20360001	20400000	ITGA8
4	44300001	44340000	WDR17
3	36120001	36160000	RGS7
12	16660001	16700000	GPR27
12	16660001	16700000	EIF4E3
Z	60680001	60880000	TMEM161B
13	17400001	17440000	IL3
13	17400001	17440000	KK34
13	17400001	17440000	CSF2
11	10880001	10920000	SS18L2
11	10880001	10920000	GARRE1
11	10880001	10920000	LSM14A
2	145020001	145060000	KCNK9
26	1480001	1520000	KCNA3
10	480001	520000	gga-mir-7478
2	122580001	122620000	LRRCC1
2	122580001	122620000	E2F5
2	122580001	122620000	RBIS
2	34700001	34740000	TBC1D5
Z	21580001	21780000	PIK3R1
15	11620001	11660000	TESC
15	11620001	11660000	FBXO21
15	11620001	11660000	FBXW8
6	9840001	9880000	SLC16A9
2	19060001	19100000	ARL5B
2	19060001	19100000	NSUN6
1	187220001	187260000	DEUP1
5	31680001	31720000	C5H15orf41
1	80720001	80760000	GPR156
1	80720001	80760000	GSK3B
26	4040001	4080000	NGF
1	33880001	33920000	GNS
1	33880001	33920000	RASSF3
5	9820001	9860000	DENND2B
19	2680001	2720000	GATSL2
2	6500001	6540000	PRKAG2
5	7960001	8000000	RASSF10
5	25280001	25320000	MAPKBP1
1	1760001	1800000	NET1
1	1760001	1800000	ASB13
1	1760001	1800000	CALML3
14	4660001	4700000	SMURF1
4	69120001	69160000	PDS5A
2	88000001	88040000	GABBR2
4	15720001	15760000	GRIA3
4	15720001	15760000	THOC2
1	187940001	187980000	FAT3
1	79080001	79120000	SYCE3
1	79080001	79120000	YBX3
1	79080001	79120000	STYK1
3	93020001	93060000	MYT1L
Z	8240001	8440000	CCL19
Z	8240001	8440000	IL11RA
Z	8240001	8440000	CNTFR
12	8280001	8320000	WNT5A
17	2080001	2120000	NSMF
8	26080001	26120000	PRKAA2
8	26080001	26120000	PLPP3
2	68340001	68380000	PIGN
26	4380001	4420000	RPS10
26	4380001	4420000	HMGA1
26	4380001	4420000	NUDT3
9	1460001	1500000	IWS1
9	1460001	1500000	MYO7B
3	15760001	15800000	SYNDIG1
4	40001	80000	ZC4H2
10	4940001	4980000	VPS13C
1	27120001	27160000	ZNF277
3	46240001	46280000	UTRN
1	104400001	104440000	ADAMTS5
1	173220001	173260000	TRPC4
1	169140001	169180000	COG3
Z	13760001	13960000	NNT
3	32280001	32320000	VIT
7	12440001	12480000	ADAM23
2	138180001	138220000	FER1L6
12	6220001	6260000	FBLN2
5	48340001	48380000	CYP46A1
Z	13180001	13380000	C5orf51
Z	13180001	13380000	FBXO4
7	20940001	20980000	KCNH7
4	3500001	3540000	MBNL3
4	75720001	75760000	NCAPG
18	4300001	4340000	ST6GALNAC1
18	4300001	4340000	ST6GALNAC2
3	97440001	97480000	LPIN1
6	21160001	21200000	PLCE1
1	12880001	12920000	FGL2
2	119460001	119500000	PEX2
23	1000001	1040000	HIVEP3
1	50460001	50500000	7SK
2	1780001	1820000	VIPR1
1	136400001	136440000	TGFBRAP1
1	136400001	136440000	C1H2ORF49
3	99620001	99660000	FAM49A
4	8680001	8720000	APOOL
4	8680001	8720000	ZNF711
3	62720001	62760000	FAM184A
18	5080001	5120000	UTP18
18	5080001	5120000	MBTD1
3	59760001	59800000	TRMT11
27	5680001	5720000	KAT7
27	5680001	5720000	FAM117A
3	95840001	95880000	ID2
3	95840001	95880000	KIDINS220
3	54060001	54100000	CITED2
3	54060001	54100000	TXLNB
3	45320001	45360000	MAP3K4
3	45320001	45360000	AGPAT4
27	7440001	7480000	KRT14
27	7440001	7480000	KRT17
27	7440001	7480000	EIF1
27	7440001	7480000	JUP
2	12920001	12960000	CCNY
Z	1	200000	gga-mir-1594
1	71460001	71500000	gga-mir-1727
1	71460001	71500000	ETV6
18	4840001	4880000	SLC16A3
18	4840001	4880000	CSNK1D
1	52080001	52120000	HMOX1
1	52080001	52120000	MCM5
1	52080001	52120000	TOM1
Z	11160001	11360000	SLC1A3
20	11220001	11260000	RAB22A
Z	64040001	64240000	RASGRF2
Z	64040001	64240000	MSH3
28	4480001	4520000	KLF2
28	4480001	4520000	AP1M1
28	4480001	4520000	FAM32A
28	4480001	4520000	CIB3
3	22100001	22140000	DTL
5	50440001	50480000	MARK3
10	20200001	20240000	EIF3J
10	20200001	20240000	CTDSPL2
10	20200001	20240000	SPG11
1	48280001	48320000	GSG1
1	48280001	48320000	FAM234B
1	178860001	178900000	TNFRSF19
1	108480001	108520000	DYRK1A
1	34480001	34520000	LLPH
5	12020001	12060000	NUCB2
4	30400001	30440000	USP38
3	53040001	53080000	ADGRG6
26	240001	280000	CACNA1S
11	17920001	17960000	KLHDC4
33	6500001	6540000	TMEM223
33	6500001	6540000	STX5
33	6500001	6540000	WDR74
33	6500001	6540000	SNORD30
33	6500001	6540000	SNORD22
33	6500001	6540000	TAF6L
1	135200001	135240000	IL18R1
1	135200001	135240000	IL18RAP
3	38520001	38560000	COA6
3	38520001	38560000	TARBP1
2	3260001	3300000	SNAP47
13	11540001	11580000	EBF1
1	27660001	27700000	IMMP2L
2	67560001	67600000	MYLK4
2	67560001	67600000	WRNIP1
1	59740001	59780000	TMTC1
5	55780001	55820000	EXOC5
19	2120001	2160000	AUTS2
14	15380001	15420000	CRYM
14	15380001	15420000	gga-mir-12225
14	15380001	15420000	UQCRC2
4	4880001	4920000	FGF13
8	24100001	24140000	DMRTA2
5	14500001	14540000	MOB2
5	14500001	14540000	BRSK1
5	56280001	56320000	KTN1
20	7780001	7820000	OSBPL2
6	21520001	21560000	CYP26A1
6	21520001	21560000	CYP26C1
6	21520001	21560000	EXOC6
3	93700001	93740000	RNASEH1
3	93700001	93740000	COLEC11
3	93700001	93740000	RPS7
1	47040001	47080000	ANKS1B
1	197240001	197280000	OR52R1
1	197240001	197280000	OR51M1
1	197240001	197280000	HBE
1	197240001	197280000	HBBA
7	17560001	17600000	RAPGEF4
22	620001	660000	DPYSL2
18	8780001	8820000	SOX9
3	77800001	77840000	ME1
Z	660001	860000	gga-mir-122-1
Z	660001	860000	gga-mir-12294
Z	660001	860000	MALT1
Z	660001	860000	ALPK2
1	93700001	93740000	TIMMDC1
1	93700001	93740000	POGLUT1
7	26080001	26120000	CLASP1
5	50500001	50540000	CKB
6	9980001	10020000	CHUK
6	9980001	10020000	ERLIN1
Z	14140001	14340000	MRPS30
1	127020001	127060000	ANOS1
8	28140001	28180000	ITGB3BP
11	8400001	8440000	C11H19orf12
2	24680001	24720000	C1GALT1
2	24680001	24720000	COL28A1
6	28700001	28740000	VWA2
6	28700001	28740000	AFAP1L2
3	90020001	90060000	CSMD1
Z	25500001	25700000	CBWD1
5	45460001	45500000	PRIMA1
30	580001	620000	EVI5L
30	580001	620000	C3
3	56320001	56360000	TBPL1
3	56320001	56360000	SLC2A12
1	174400001	174440000	NBEA
5	35740001	35780000	NPAS3
4	50060001	50100000	GRSF1
4	50060001	50100000	gga-mir-1751
4	50060001	50100000	MOB1B
4	50060001	50100000	RUFY3
11	3380001	3420000	DUS2
7	36560001	36600000	BAZ2B
2	38460001	38500000	SLC4A7
2	33060001	33100000	JAZF1
3	54640001	54680000	TNFAIP3
9	1140001	1180000	EFHD1
9	1140001	1180000	GIGYF2
Z	39600001	39800000	RASEF
1	64160001	64200000	PLCZ1
1	64160001	64200000	PIK3C2G
7	5720001	5760000	ARL4C
5	23400001	23440000	DDB2
5	23400001	23440000	PACSIN3
5	23400001	23440000	ARFGAP2
10	7000001	7040000	THSD4
4	17720001	17760000	MTMR1
4	17720001	17760000	MTM1
8	21560001	21600000	IPP
8	21560001	21600000	RBP
8	21560001	21600000	GPBP1L1
8	21560001	21600000	TMEM69
13	15900001	15940000	LECT2
13	15900001	15940000	FBXL21
13	8620001	8660000	FABP6
13	8620001	8660000	PWWP2A
3	760001	800000	gga-mir-6583
7	500001	540000	COL5A2
4	46040001	46080000	ARHGAP24
2	110780001	110820000	XKR4
3	44780001	44820000	PRKN
10	4520001	4560000	CA12
5	46200001	46240000	SYNE3
2	31440001	31480000	NPY
14	680001	720000	CPPED1
3	105980001	106020000	EXTL3
4	21760001	21800000	GASK1B
4	21760001	21800000	TMEM144
1	23880001	23920000	KCND2
2	101080001	101120000	SMCHD1
2	25200001	25240000	NXPH1
4	33400001	33440000	GATB
4	33400001	33440000	FAM160A1
13	3120001	3160000	PCDH12
20	8160001	8200000	SLCO4A1
1	103820001	103860000	JAM2
1	103820001	103860000	ATP5PF
10	3440001	3480000	HMG20A
3	57400001	57440000	MED23
1	122420001	122460000	NHS
6	28520001	28560000	NHLRC2
2	37000001	37040000	UBE2E2
6	20160001	20200000	CH25H
6	20160001	20200000	IFIT5
6	20160001	20200000	LIPA
6	20160001	20200000	SLC16A12
4	360001	400000	EDA2R
9	20060001	20100000	SAMD7
9	20060001	20100000	LRRC31
9	20060001	20100000	LRRC34
1	178740001	178780000	MIPEP
2	35200001	35240000	SATB1
12	13940001	13980000	THOC7
2	5420001	5460000	SCN11A
5	19020001	19060000	EHF
15	580001	620000	HIC2
5	13640001	13680000	KCNQ1
7	22620001	22660000	TNS1
11	5920001	5960000	SALL1
8	23960001	24000000	ELAVL4
17	3500001	3540000	PAPPA
7	36280001	36320000	CCDC148
7	36280001	36320000	UPP2
Z	18120001	18320000	RAB3C
Z	18120001	18320000	PDE4D
7	17940001	17980000	DYNC1I2
3	22280001	22320000	SLC30A1
3	22280001	22320000	gga-mir-6640
3	22280001	22320000	RD3
21	6020001	6060000	EPHB2
12	18640001	18680000	LRRN1
22	5220001	5260000	YKT6
22	5220001	5260000	NUDCD3
22	5220001	5260000	GCK
22	5220001	5260000	CAMK2B
22	5300001	5340000	TCF7L1
22	5300001	5340000	CASP14
22	5300001	5340000	ELMOD3
22	5300001	5340000	ADRA2B
22	5300001	5340000	RETSAT
22	5300001	5340000	GPAT2
1	64420001	64460000	PLEKHA5
2	104080001	104120000	SS18
1	97040001	97080000	U6
Z	12760001	12960000	RPL37
Z	12760001	12960000	TTC33
Z	12760001	12960000	PRKAA1
Z	12760001	12960000	C7
Z	12760001	12960000	PTGER4
3	9660001	9700000	B3GNT2
4	66900001	66940000	GABRA4
18	9920001	9960000	P4HB
18	9920001	9960000	ARHGDIA
18	9920001	9960000	ALYREF
18	9920001	9960000	NPB
18	9920001	9960000	PCYT2
18	9920001	9960000	SIRT7
1	44160001	44200000	DCN
2	48220001	48260000	PDE1C
2	51140001	51180000	C7orf25
2	51140001	51180000	MRPL32
2	51140001	51180000	PSMA2
4	15360001	15400000	TENM1
Z	37360001	37560000	GCNT1
Z	37360001	37560000	PRUNE2
1	121860001	121900000	PPEF1
1	182660001	182700000	GRIA4
18	6720001	6760000	C17orf75
18	6720001	6760000	ZNF207
18	6720001	6760000	ERN1
18	6720001	6760000	RHBDL3
9	14080001	14120000	CLDN16
9	14080001	14120000	CLDN1
4	90040001	90080000	gga-mir-12276
4	90040001	90080000	EXOC6B
11	5320001	5360000	TOX3
7	27700001	27740000	KALRN
15	5280001	5320000	RILPL2
15	5280001	5320000	SNRNP35
15	5280001	5320000	SBNO1
4	10880001	10920000	CNGA2
1	60980001	61020000	CHUNK-1
1	60980001	61020000	LRTM2
1	20740001	20780000	PLXNB2
4	21420001	21460000	gga-mir-6682
4	21420001	21460000	GRIA2
15	5760001	5800000	ANAPC5
15	5760001	5800000	KDM2B
15	5760001	5800000	RNF34
1	196520001	196560000	gga-mir-1708
1	196520001	196560000	ARHGEF17
1	196520001	196560000	FCHSD2
3	71700001	71740000	FBXL4
Z	40020001	40220000	SLC28A3
3	15480001	15520000	POLR3F
3	15480001	15520000	SEC23B
2	138720001	138760000	WASHC5
2	138720001	138760000	NSMCE2
21	6180001	6220000	ZBTB40
6	29080001	29120000	ATRNL1
13	11020001	11060000	HK3
13	11020001	11060000	EIF4E1B
13	11020001	11060000	UNC5A
13	11020001	11060000	SNCB
13	11020001	11060000	UIMC1
1	65180001	65220000	SLCO1B3
1	178200001	178240000	ATP8A2
4	10960001	11000000	TMLHE
4	21340001	21380000	GLRB
21	5540001	5580000	CELA2A
21	5540001	5580000	NPPC
21	5540001	5580000	RNP
21	5540001	5580000	NPPA
14	1600001	1640000	NPTX2
6	21680001	21720000	KIF11
6	21680001	21720000	IDE
8	16200001	16240000	HS2ST1
3	66420001	66460000	CDK19
1	32200001	32240000	SLC16A7
5	22320001	22360000	TSPAN18
22	5060001	5100000	ADRA1A
9	4800001	4840000	AQP12A
9	4800001	4840000	PAK2
17	9260001	9300000	CRB2
3	82680001	82720000	FAM135A
7	16660001	16700000	ATF2
3	61300001	61340000	PKIB
1	170040001	170080000	ITM2B
1	170040001	170080000	RB1
8	7260001	7300000	COP1
5	12140001	12180000	USH1C
1	180260001	180300000	GJB2
1	180260001	180300000	GJB6
20	3180001	3220000	PTPRT
1	93140001	93180000	POU2F1
4	100001	140000	LAS1L
1	171680001	171720000	ALG11
13	1920001	1960000	NRG2
1	69000001	69040000	SULT4A1
1	105860001	105900000	TIAM1
17	5200001	5240000	DPM2
17	5200001	5240000	FAM102A
2	117280001	117320000	TRPA1
8	27500001	27540000	NFIA
1	120560001	120600000	KLHL34
1	120560001	120600000	SMPX
5	12480001	12520000	KCNC1
2	16560001	16600000	GPR158
4	29260001	29300000	NAA15
19	5620001	5660000	DPH1
13	9720001	9760000	NEURL1B
5	13860001	13900000	ASCL2
5	13860001	13900000	gga-mir-6642
5	13860001	13900000	TSPAN32
1	86340001	86380000	IMPG2
6	14040001	14080000	DLG5
Z	63880001	64080000	ACOT12
Z	63880001	64080000	ZCCHC9
Z	63880001	64080000	SSBP2
Z	63880001	64080000	CKMT2
21	2300001	2340000	DVL1
2	141960001	142000000	NDRG1
1	193960001	194000000	GAB2
7	5960001	6000000	TRAF3IP1
20	4840001	4880000	TOP1
3	26380001	26420000	PRKCE
7	25340001	25380000	PTPN4
2	120200001	120240000	PKIA
2	20780001	20820000	RUNDC3B
2	20780001	20820000	SLC25A40
8	17840001	17880000	ADGRL2
4	43380001	43420000	HAND2
10	17320001	17360000	SYNM
10	17320001	17360000	LRRC28
3	33820001	33860000	SRD5A2
5	55580001	55620000	SLC35F4
8	4940001	4980000	DNM3
22	3940001	3980000	TACR1
22	3940001	3980000	NCAPH
14	7060001	7100000	PRKCB
3	40080001	40120000	ACTA1
3	40080001	40120000	NUP133
1	38020001	38060000	PHLDA1
1	38020001	38060000	NAP1L1
18	9720001	9760000	gga-mir-7443
18	9720001	9760000	CANT1
18	9720001	9760000	RBFOX3
18	9720001	9760000	ENGASE
12	3500001	3540000	SEMA3G
12	3500001	3540000	DNAH1
12	3500001	3540000	BAP1
1	10460001	10500000	CACNA2D1
9	13820001	13860000	CCDC50
9	13820001	13860000	UTS2B
14	2760001	2800000	GPER1
14	2760001	2800000	ZFAND2A
14	2760001	2800000	C7orf50
1	67660001	67700000	ITPR2
6	10060001	10100000	ECHS1
6	10060001	10100000	MTG1
6	10060001	10100000	ZNF511
4	14260001	14300000	GAB3
Z	72620001	72820000	SEMA6A
3	20340001	20380000	ESRRG
2	58560001	58600000	prl
2	88980001	89020000	AHRR
6	35100001	35140000	EBF3
23	4920001	4960000	CSMD2
4	58000001	58040000	EGF
2	91480001	91520000	ZNF407
Z	81700001	81900000	ZBTB5
Z	81700001	81900000	POLR1E
Z	81700001	81900000	GRHPR
1	63380001	63420000	LMO3
17	8580001	8620000	PHF19
17	8580001	8620000	TRAF1
17	8580001	8620000	C5
14	12500001	12540000	HBZ
14	12500001	12540000	HBAD
14	12500001	12540000	HBA1
14	12500001	12540000	MRPL28
14	12500001	12540000	PGAP6
9	16560001	16600000	MCCC1
9	16560001	16600000	DCUN1D1
9	16560001	16600000	ATP11B
18	1260001	1300000	SHISA6
18	1260001	1300000	gga-mir-12231
3	17340001	17380000	SRP9
3	17340001	17380000	EPHX1
1	98600001	98640000	ROBO2
1	149160001	149200000	GPC5
14	8100001	8140000	ABCC6
9	19360001	19400000	SPATA16
9	19360001	19400000	ECT2
20	7360001	7400000	CDH4
10	13080001	13120000	BCL2A1
10	13080001	13120000	MTHFS
7	2480001	2520000	MAP2
18	4640001	4680000	WBP2
18	4640001	4680000	UNC13D
18	4640001	4680000	UNK
26	5140001	5180000	PRELP
26	5140001	5180000	OPTC
Z	46040001	46240000	DCP2
1	168220001	168260000	ENOX1
2	80500001	80540000	VWC2
7	11780001	11820000	NOP58
1	193660001	193700000	TENM4
13	15320001	15360000	SPOCK1
6	20460001	20500000	ANKRD1
6	20460001	20500000	RPP30
2	124540001	124580000	NECAB1
2	35820001	35860000	SGO1
2	35820001	35860000	KAT2B
Z	520001	720000	WDR7
8	29680001	29720000	NEGR1
20	13100001	13140000	SALL4
20	13100001	13140000	ATP9A
19	3720001	3760000	COL26A1
6	18600001	18640000	FAM21C
6	18600001	18640000	ZFAND4
1	157480001	157520000	PIBF1
19	2900001	2940000	CLIP2
19	2900001	2940000	GTF2IRD1
15	5220001	5260000	TCTN2
15	5220001	5260000	GTF2H3
15	5220001	5260000	DDX55
15	5220001	5260000	TMED2
15	5220001	5260000	ATP6V0A2
15	5220001	5260000	RILPL1
15	5220001	5260000	EIF2B1
4	83940001	83980000	FAM53A
1	131540001	131580000	SLC9A7
3	38280001	38320000	RBM34
3	38280001	38320000	TOMM20
4	20420001	20460000	RBM46
Z	13880001	14080000	FGF10
2	37780001	37820000	TOP2B
2	37780001	37820000	RARB
28	1520001	1560000	gga-mir-1434
28	1520001	1560000	ZBTB7A
28	1520001	1560000	PIAS4
28	1520001	1560000	EEF2
2	137840001	137880000	ZHX2
18	3380001	3420000	RAB40B
18	3380001	3420000	WDR45B
18	3380001	3420000	FOXK2
6	10220001	10260000	PTEN
3	62680001	62720000	MAN1A1
2	40540001	40580000	TCAIM
1	12980001	13020000	LRRC17
Z	46580001	46780000	STARD4
Z	46580001	46780000	CAMK4
8	21500001	21540000	PRDX1
8	21500001	21540000	AKR1A1
8	21500001	21540000	NASP
12	3860001	3900000	NOL8
12	3860001	3900000	CENPP
2	61340001	61380000	DTNBP1
3	26220001	26260000	SRBD1
4	3440001	3480000	FRMD7
4	3440001	3480000	RAP2C
4	3440001	3480000	STK26
1	23360001	23400000	FAM3C
1	23360001	23400000	WNT16
2	19860001	19900000	CUBN
2	131460001	131500000	gga-mir-1813-1
1	6460001	6500000	CELF2
6	25500001	25540000	SORCS3
9	22720001	22760000	SHOX2
9	22720001	22760000	RSRC1
4	69440001	69480000	FAM114A1
2	13080001	13120000	CUL2
1	14360001	14400000	NAMPTP1
3	9800001	9840000	EHBP1
1	80180001	80220000	TNFRSF1A
1	80180001	80220000	METTL16
1	80180001	80220000	POLQ
4	12300001	12340000	SLC16A2
19	420001	460000	BAZ1B
Z	46780001	46980000	SLC25A46
Z	46780001	46980000	WDR36
5	45400001	45440000	UNC79
2	14600001	14640000	ZNF438
2	93720001	93760000	DOK6
1	20280001	20320000	MOV10L1
2	140500001	140540000	CYRIB
2	81040001	81080000	COBL
6	9400001	9440000	CDK1
6	9400001	9440000	ANK3
11	10000001	10040000	RHPN2
11	10000001	10040000	GPATCH1
1	43400001	43440000	POC1B
1	134760001	134800000	RNF149
1	134760001	134800000	CREG2
1	58860001	58900000	PKP2
18	5000001	5040000	CENPX
18	5000001	5040000	LRRC45
18	5000001	5040000	ASPSCR1
5	57180001	57220000	MDGA2
1	36800001	36840000	TRHDE
Z	6920001	7120000	TPGS2
Z	6920001	7120000	KIAA1328
1	125540001	125580000	ARHGAP6
4	18520001	18560000	AFF2
4	31640001	31680000	TTC29
10	11680001	11720000	HDGFL3
10	11680001	11720000	TM6SF1
2	55420001	55460000	NFX1
2	55420001	55460000	SLC12A7
7	29660001	29700000	SLC35F5
Z	65140001	65340000	MRPL50
Z	65140001	65340000	RNF20
Z	65140001	65340000	ALDOB
Z	65140001	65340000	GRIN3A
1	179080001	179120000	SGCG
26	4280001	4320000	UHRF1BP1
26	4280001	4320000	SNRPC
26	4280001	4320000	C26H6orf106
11	16820001	16860000	COTL1
11	16820001	16860000	KLHL36
11	16820001	16860000	USP10
5	53780001	53820000	KCNH5
1	45780001	45820000	ELK3
11	840001	880000	RANBP10
11	840001	880000	CENPT
1	71200001	71240000	PPARA
Z	12780001	12980000	C6
3	79540001	79580000	PHIP
21	5240001	5280000	C1orf158
2	106120001	106160000	TTR
2	106120001	106160000	B4GALT6
3	25660001	25700000	CAMKMT
3	47280001	47320000	STXBP5
4	58720001	58760000	UNC5C
6	19320001	19360000	LRRC18
3	23400001	23440000	PKDCC
9	23520001	23560000	P2RY1
9	23520001	23560000	MBNL1
2	17720001	17760000	gga-mir-12240
2	17720001	17760000	BMI1
2	17720001	17760000	SPAG6
2	17720001	17760000	COMMD3
2	51520001	51560000	STK17A
1	22500001	22540000	ATP6AP1
8	13140001	13180000	DPYD
1	137520001	137560000	LIMS1
5	38880001	38920000	ESRRB
3	107340001	107380000	NEIL2
3	107340001	107380000	CTSB
3	107340001	107380000	gga-mir-6690
3	107340001	107380000	FDFT1
3	107340001	107380000	GATA4
Z	32800001	33000000	SH3GL2
5	30820001	30860000	ARHGAP11B
5	30820001	30860000	SCG5
2	64460001	64500000	BMP6
18	7160001	7200000	HELZ
13	17740001	17780000	GDF9
13	17740001	17780000	gga-mir-12223
13	17740001	17780000	LEAP2
13	17740001	17780000	UQCRQ
1	99680001	99720000	NRIP1
10	17860001	17900000	ALDH1A3
26	5060001	5100000	TAF8
26	5060001	5100000	CHIA
8	1720001	1760000	CLCC1
8	1720001	1760000	WDR47
8	1720001	1760000	GPSM2
1	190380001	190420000	RAB30
1	190380001	190420000	PCF11
Z	11340001	11540000	CPLANE1
Z	11340001	11540000	NUP155
4	37660001	37700000	ETNPPL
2	27900001	27940000	AGMO
2	50220001	50260000	SUGCT
1	158400001	158440000	DACH1
13	13820001	13860000	CD74
13	13820001	13860000	NDST1
13	13820001	13860000	RPS14
4	73280001	73320000	RBPJ
14	6500001	6540000	MSRB1
14	6500001	6540000	RPL3L
14	6500001	6540000	RPS2
14	6500001	6540000	HS3ST6
14	6500001	6540000	NDUFB10
3	39680001	39720000	DISC1
3	17260001	17300000	LEFTY1
3	17260001	17300000	TMEM63A
13	17040001	17080000	FSTL4
2	120320001	120360000	IL7
1	191540001	191580000	CCDC89
1	6720001	6760000	UPF2
1	57860001	57900000	gga-mir-490
Z	17020001	17220000	IL6ST
16	2660001	2700000	LTB4R
16	2660001	2700000	CD1B
16	2660001	2700000	CD1C
8	29260001	29300000	LRRC7
1	179900001	179940000	MRPL57
1	179900001	179940000	SKA3
1	179900001	179940000	ZDHHC20
18	7600001	7640000	AXIN2
1	15360001	15400000	SLC2A13
21	100001	140000	ARHGEF10L
6	9740001	9780000	CCDC6
6	11520001	11560000	SUPV3L1
6	11520001	11560000	HKDC1
6	11520001	11560000	VPS26A
1	167060001	167100000	SUGT1
1	167060001	167100000	ELF1
2	90060001	90100000	gga-mir-7455
2	90060001	90100000	CARMIL1
2	16320001	16360000	MYO3A
3	3020001	3060000	TLR15
3	3020001	3060000	ERLEC1
3	3020001	3060000	ASB3
3	3020001	3060000	CHAC2
24	3200001	3240000	gga-mir-1807
24	3200001	3240000	UBASH3B
3	12760001	12800000	TASP1
5	700001	740000	PDDC1
5	700001	740000	TALDO1
2	104840001	104880000	CDH2
6	14460001	14500000	KCNMA1
Z	17960001	18160000	PLK2
1	1140001	1180000	gga-mir-1651
1	1140001	1180000	PPP6R2
3	98800001	98840000	NBAS
21	1980001	2020000	CDC2L1
21	1980001	2020000	NADK
21	1980001	2020000	SLC35E2B
5	620001	660000	NDUFV1
5	620001	660000	CABP2
5	620001	660000	CDK2AP2
5	620001	660000	AIP
5	620001	660000	MTCH2
[truncated: 1,622 more rows]

## Sheet: Table S4
Table S4 gene name in top 1% sweep regions in lavender vs. yellow model
CHROM	Gene_start	Gene_end	Offical_gene_name
7	4840001	4880000	COL6A3
7	4820001	4860000	MLPH
7	5060001	5100000	CXCR7
7	4740001	4780000	LRRFIP1
13	5420001	5460000	gga-mir-103-1
13	5420001	5460000	gga-mir-6569
13	5420001	5460000	PANK3
13	5420001	5460000	SLIT3
7	4800001	4840000	RAB17
7	4800001	4840000	PRLH
7	4100001	4140000	SPAG16
9	11660001	11700000	PLOD2
3	19200001	19240000	LYPLAL1
3	38980001	39020000	U1
3	38980001	39020000	PCNX2
4	16520001	16560000	NKRF
4	16520001	16560000	CXorf56
4	16520001	16560000	UBE2A
4	16520001	16560000	SEPT6
7	5720001	5760000	ARL4C
1	195940001	195980000	CHRDL2
1	195940001	195980000	RNF169
7	10180001	10220000	COQ10B
7	10180001	10220000	gga-mir-1603
7	10180001	10220000	SF3B1
2	65260001	65300000	FARS2
7	4620001	4660000	UBE2F
7	5900001	5940000	USP40
3	64880001	64920000	MARCKS
3	81720001	81760000	KCNQ5
1	195900001	195940000	POLD3
7	5980001	6020000	ASB1
7	22160001	22200000	DES
7	22160001	22200000	PTPRN
7	22160001	22200000	DNAJB2
7	22160001	22200000	DNPEP
9	12540001	12580000	AGTR1
9	12540001	12580000	NCBP2
20	8000001	8040000	GATA5
9	11680001	11720000	PLSCR1
7	11560001	11600000	ALS2
7	11560001	11600000	CDK15
7	5180001	5220000	GBX2
7	5180001	5220000	ASB18
10	10840001	10880000	SECISBP2L
3	20160001	20200000	ESRRG
Z	52400001	52440000	CPLX1
2	141420001	141460000	KCNQ3
18	7460001	7500000	CEP112
14	9200001	9240000	KDELR2
14	9200001	9240000	DAGLB
14	9200001	9240000	RAC1
4	30440001	30480000	GAB1
3	40040001	40080000	RAB4A
3	40040001	40080000	CCSAP
2	113760001	113800000	GGH
2	113760001	113800000	NKAIN3
2	99380001	99420000	PTPRM
4	48120001	48160000	ADGRL3
3	12120001	12160000	PCSK2
6	20220001	20260000	gga-mir-107
6	20220001	20260000	PANK1
4	85060001	85100000	FGFRL1
Z	31980001	32020000	CCDC171
7	35640001	35680000	GALNT13
2	100560001	100600000	DLGAP1
2	111220001	111260000	MOS
2	111220001	111260000	PLAG1
8	26240001	26280000	DAB1
2	120240001	120280000	PKIA
1	190280001	190320000	PRCP
7	5580001	5620000	TRPM8
1	189380001	189420000	GRM5
2	110080001	110120000	NPBWR1
3	49740001	49780000	RGS17
1	189000001	189040000	NOX4
5	1840001	1880000	PSMD13
5	1840001	1880000	RIC8A
5	1840001	1880000	VPS51
5	1840001	1880000	SIRT3
5	1840001	1880000	BET1L
5	1840001	1880000	NADSYN1
11	19880001	19920000	TMEM231
11	19880001	19920000	ADAT1
11	19880001	19920000	GABARAPL2
11	19880001	19920000	CHST6
Z	13640001	13680000	NIM1K
Z	13640001	13680000	HMGCS1
11	280001	320000	SLC7A6OS
11	280001	320000	PRMT7
12	20220001	20260000	FGD5
7	3660001	3700000	IKZF2
1	184820001	184860000	CNTN5
1	176280001	176320000	B3GLCT
18	6840001	6880000	PECAM1
18	6840001	6880000	POLG2
22	2660001	2700000	FGFR1
22	2660001	2700000	TACC1
3	7340001	7380000	NRXN1
27	7320001	7360000	KRT12
27	7320001	7360000	KRT222
27	7320001	7360000	KRT23
27	7320001	7360000	KRT40
3	63840001	63880000	FAM26E
3	63840001	63880000	CALHM6
3	63840001	63880000	TRAPPC3L
2	41400001	41440000	SH3BP5
5	52400001	52440000	NUDT14
11	19820001	19860000	PHLPP2
11	19820001	19860000	TAT
2	96980001	97020000	CEP192
2	96980001	97020000	PTPN2
2	96980001	97020000	SEH1L
8	16880001	16920000	VTG2
4	24140001	24180000	TLL1
2	119300001	119340000	ZFHX4
6	12940001	12980000	ZCCHC24
11	16100001	16140000	CDH13
4	32120001	32160000	NR3C2
10	13420001	13460000	RLBP1
10	13420001	13460000	ABHD2
1	171700001	171740000	CKAP2
4	1040001	1080000	EFNB1
9	19380001	19420000	NCEH1
9	19380001	19420000	ECT2
2	141320001	141360000	EFR3A
4	18300001	18340000	AFF2
1	171700001	171740000	NEK3
Z	71140001	71180000	DGKQ
Z	71140001	71180000	ACO1
3	39120001	39160000	MAP10
3	22320001	22360000	RD3
1	171700001	171740000	VPS36
1	171700001	171740000	NEK5
7	10140001	10180000	ANKRD44
7	11960001	12000000	WDR12
7	11960001	12000000	CARF
3	38860001	38900000	MAP3K21
7	4540001	4580000	MREG
3	79640001	79680000	IRAK1BP1
20	360001	400000	DLGAP4
4	73600001	73640000	CCDC149
12	15020001	15060000	KBTBD8
Z	16920001	16960000	DDX4
Z	16920001	16960000	SLC38A9
Z	62660001	62700000	EDIL3
4	15440001	15480000	TENM1
Z	57920001	57960000	MCTP1
18	7840001	7880000	FAM20A
18	7840001	7880000	WIPI1
18	7840001	7880000	PRKAR1A
3	87580001	87620000	HCRTR2
5	52280001	52320000	JAG2
4	16560001	16600000	SLC25A5
4	16560001	16600000	SLC25A43
4	16560001	16600000	gga-mir-1757
2	102800001	102840000	RBBP8
7	21400001	21440000	PSMD14
6	15820001	15860000	DUPD1
6	15820001	15860000	KAT6B
8	18820001	18860000	gga-mir-1620
8	18820001	18860000	ADGRL4
6	12680001	12720000	CHST3
6	12680001	12720000	AIFM2
6	12680001	12720000	H2AFY2
20	11560001	11600000	PCK1
1	157220001	157260000	KLF12
7	13580001	13620000	RAPH1
7	13580001	13620000	ABI2
12	17380001	17420000	CNTN3
7	5620001	5660000	SPP2
2	102600001	102640000	GATA6
8	4840001	4880000	SUCO
8	4840001	4880000	FASLG
3	14740001	14780000	TMX4
3	14740001	14780000	HAO1
Z	15800001	15840000	PELO
11	19840001	19880000	TERF2IP
11	19840001	19880000	KARS
Z	70980001	71020000	TSTD2
Z	70980001	71020000	TMOD1
Z	70980001	71020000	TDRD7
3	63780001	63820000	KPNA5
3	63780001	63820000	ZUP1
5	16920001	16960000	FADS2
12	8840001	8880000	ARHGEF3
12	19460001	19500000	GRM7
2	91500001	91540000	ZNF407
1	149180001	149220000	GPC5
9	18160001	18200000	TBL1XR1
25	360001	400000	PSMB4
25	360001	400000	gga-mir-6620
25	360001	400000	POGZ
25	360001	400000	CGN
Z	13700001	13740000	TMEM267
Z	13700001	13740000	C5orf34
Z	13700001	13740000	PAIP1
3	48340001	48380000	PCMT1
3	48340001	48380000	LRP11
1	147540001	147580000	ABCC4
13	13980001	14020000	CSF1R
13	13980001	14020000	HMGXB3
26	1680001	1720000	SNRPE
26	1680001	1720000	ETNK2
26	1680001	1720000	SOX13
18	7820001	7860000	ARSG
3	42600001	42640000	RNASET2
3	42600001	42640000	CEP43
5	44540001	44580000	PPP4R3A
3	47920001	47960000	UST
7	2220001	2260000	NUP35
7	2220001	2260000	DUSP19
5	37280001	37320000	MIPOL1
14	14920001	14960000	GPR139
12	16460001	16500000	FOXP1
9	7020001	7060000	PXYLP1
2	41460001	41500000	CAPN7
2	50280001	50320000	SUGCT
10	10320001	10360000	SEMA6D
3	21960001	22000000	ATF3
3	21960001	22000000	PACC1
3	22800001	22840000	SYT14
3	22800001	22840000	SERTAD4
8	6520001	6560000	NPHS2
8	6520001	6560000	SOAT1
1	146580001	146620000	IPO5
7	35720001	35760000	KCNJ3
26	5240001	5280000	gga-mir-7454
26	5240001	5280000	ATP2B4
24	6240001	6280000	C11orf1
24	6240001	6280000	FDXACB1
24	6240001	6280000	HSPB2
24	6240001	6280000	CRYAB
6	13140001	13180000	ZMIZ1
2	122140001	122180000	RALYL
1	146320001	146360000	STK24
1	146320001	146360000	FARP1
1	145960001	146000000	UBAC2
9	6700001	6740000	SPSB4
11	19060001	19100000	gga-mir-140
11	19060001	19100000	PSMD7
11	19060001	19100000	WWP2
19	3040001	3080000	MYBBP1A
1	144880001	144920000	ITGBL1
20	7820001	7860000	ADRM1
20	7820001	7860000	OSBPL2
20	7820001	7860000	LAMA5
13	5980001	6020000	TENM2
3	64720001	64760000	HS3ST5
1	144560001	144600000	FGF14
2	102420001	102460000	ESCO1
2	102420001	102460000	ABHD3
7	10260001	10300000	RFTN2
22	1660001	1700000	DOK2
22	1660001	1700000	XPO7
27	7400001	7440000	KRT14
9	16440001	16480000	B3GNT5
9	16440001	16480000	MCF2L2
7	4600001	4640000	IFNL3A
1	139140001	139180000	ATP11A
7	21280001	21320000	SLC4A10
1	138460001	138500000	RASA3
7	17620001	17660000	PPP1R9B
Z	7660001	7700000	FAM219A
11	10660001	10700000	KCTD15
11	10660001	10700000	CHST8
1	137840001	137880000	EDAR
4	84540001	84580000	MAEA
4	84540001	84580000	CTBP1
2	88060001	88100000	GABBR2
2	20060001	20100000	RSU1
4	83300001	83340000	LETM1
1	134700001	134740000	TBC1D8
1	130480001	130520000	CSF2RA
7	4420001	4460000	FN1
3	33980001	34020000	CNST
4	69960001	70000000	NWD2
5	45220001	45260000	TMEM251
5	45220001	45260000	UBR7
5	45220001	45260000	ITPK1
Z	15140001	15180000	ISL1
1	128300001	128340000	NLGN4Y
3	29160001	29200000	KIF6
Z	34740001	34780000	APBA1
8	24940001	24980000	gga-mir-6623
8	24940001	24980000	SLC1A7
Z	31940001	31980000	PSIP1
20	7500001	7540000	CDH4
7	9920001	9960000	HECW2
1	127500001	127540000	PNPLA4
4	30100001	30140000	INPP4B
3	5560001	5600000	KIF16B
4	29600001	29640000	CLGN
4	29600001	29640000	SCOC
2	110260001	110300000	ATP6V1H
5	57820001	57860000	Metazoa_SRP
5	57820001	57860000	Metazoa_SRP
5	57820001	57860000	Metazoa_SRP
5	57820001	57860000	KLHDC2
5	57820001	57860000	NEMF
5	57820001	57860000	ARF6
12	19960001	20000000	PLXND1
10	3760001	3800000	SCAPER
8	3060001	3100000	KCNT2
6	29640001	29680000	GFRA1
12	8460001	8500000	ERC2
10	8840001	8880000	WDR72
4	3540001	3580000	MBNL3
5	5300001	5340000	IMMP1L
5	5300001	5340000	ELP4
1	121800001	121840000	ADGRG2
1	121800001	121840000	PHKA2
1	121560001	121600000	SH3KBP1
6	23580001	23620000	KCNIP2
6	23580001	23620000	ARMH3
3	109080001	109120000	SUPT3H
4	380001	420000	EDA2R
8	13380001	13420000	PTBP2
18	140001	180000	GSG1L2
18	140001	180000	GLP2R
12	6780001	6820000	FAM120A
4	42880001	42920000	GALNTL6
1	120800001	120840000	CNKSR2
7	5940001	5980000	TRAF3IP1
1	119860001	119900000	PTCHD1
2	84880001	84920000	MOCOS
18	280001	320000	GAS7
1	119620001	119660000	EIF2S3
4	87640001	87680000	CTNNA2
6	28000001	28040000	TCF7L2
3	15540001	15580000	PET117
3	15540001	15580000	OVOL2
3	15540001	15580000	KAT14
3	15540001	15580000	MGME1
3	15540001	15580000	SNX5
22	5220001	5260000	YKT6
22	5220001	5260000	NUDCD3
22	5220001	5260000	GCK
22	5220001	5260000	CAMK2B
Z	7120001	7160000	TPGS2
4	31940001	31980000	TMEM184C
4	31940001	31980000	PRMT9
27	7360001	7400000	KRT13
27	7360001	7400000	KRT24
1	110140001	110180000	BACE2
3	17280001	17320000	TMEM63A
1	108700001	108740000	KCNJ6
4	75820001	75860000	LCORL
4	75820001	75860000	NCAPG
4	3000001	3040000	AGTR2
12	8060001	8100000	LRTM1
12	8060001	8100000	CACNA2D3
2	43880001	43920000	EIF1B
1	108040001	108080000	CLDN14
5	57800001	57840000	KLHDC1
1	106880001	106920000	ITSN1
1	106320001	106360000	C1H21ORF59
1	106320001	106360000	SYNJ1
1	106320001	106360000	EVA1C
1	106220001	106260000	MIS18A
4	17620001	17660000	GPR50
4	17620001	17660000	HMGB3
3	22160001	22200000	LPGAT1
3	22160001	22200000	INTS7
21	2600001	2640000	gga-mir-200a
21	2600001	2640000	gga-mir-200b
8	7680001	7720000	RABGAP1L
8	7680001	7720000	RC3H1
4	39020001	39060000	CXXC4
4	38620001	38660000	GSTCD
1	106220001	106260000	URB1
2	122640001	122680000	CA3A
3	98800001	98840000	NBAS
5	16840001	16880000	CPT1A
5	33060001	33100000	NOVA1
7	4960001	5000000	COPS8
8	420001	460000	AMY2A
19	6660001	6700000	PIGL
2	7580001	7620000	DPP6
Z	47820001	47860000	FBXL17
5	44440001	44480000	CCDC88C
5	44440001	44480000	GPR68
3	109840001	109880000	IMP3
3	109840001	109880000	ANKRD66
3	109840001	109880000	TAS2R7
3	109840001	109880000	MEP1A
3	109840001	109880000	ADGRF5
3	109840001	109880000	PLA2G7
12	11280001	11320000	SLC6A6
17	3700001	3740000	ASTN2
7	22200001	22240000	GLB1L
7	22200001	22240000	ATG9A
7	22200001	22240000	ZFAND2B
7	22200001	22240000	ANKZF1
7	22200001	22240000	ABCB6
12	2840001	2880000	CDHR4
12	2840001	2880000	AMT
12	2840001	2880000	NICN1
12	2840001	2880000	IP6K1
12	2840001	2880000	DAG1
2	96500001	96540000	MC2R
7	14340001	14380000	ITGA4
5	21040001	21080000	LRRC4C
1	106020001	106060000	SCAF4
20	8160001	8200000	SLCO4A1
11	1380001	1420000	AGRP
11	1380001	1420000	gga-mir-12219
11	1380001	1420000	ATP6V0D1
11	1380001	1420000	SETD6
11	1380001	1420000	CNOT1
26	3440001	3480000	CTTNBP2NL
4	1680001	1720000	NHSL2
4	140001	180000	MSN
4	75220001	75260000	SLIT2
23	3360001	3400000	TRIM63
23	3360001	3400000	SLC30A2
23	3360001	3400000	PAFAH2
23	3360001	3400000	PAQR7
23	3360001	3400000	PDIK1L
23	3360001	3400000	STMN1
1	102300001	102340000	NCAM2
2	13460001	13500000	PARD3
4	54120001	54160000	TNIP3
5	35000001	35040000	AKAP6
5	24420001	24460000	ZFYVE19
2	114780001	114820000	ARMC1
2	114780001	114820000	MTFR1
23	660001	700000	ZCCHC17
23	660001	700000	NWD1
19	3280001	3320000	UBE2G1
Z	81640001	81680000	PRDM6
7	21840001	21880000	PLA2R1
1	100420001	100460000	gga-mir-125b-2
4	35760001	35800000	CCSER1
5	29080001	29120000	ARG2
5	29080001	29120000	ZFYVE26
5	29080001	29120000	VTI1B
7	4380001	4420000	ATIC
4	340001	380000	GPR83L
Z	7880001	7920000	ENHO
Z	7880001	7920000	RPP25L
Z	7880001	7920000	DCTN3
Z	7880001	7920000	DNAI1
8	6200001	6240000	STX10
8	6200001	6240000	XPR1
4	13300001	13340000	DCX
4	13300001	13340000	CAPN6
25	2980001	3020000	PMVK
25	2980001	3020000	PBXIP1
25	2980001	3020000	PYGO2
25	2980001	3020000	KCNN3
25	2980001	3020000	SHC1
1	97640001	97680000	ROBO1
1	97000001	97040000	Metazoa_SRP
4	61620001	61660000	MTNR1A
17	9220001	9260000	STRBP
1	96680001	96720000	GBE1
26	2500001	2540000	EIF2D
26	2500001	2540000	DYRK3
26	2500001	2540000	MAPKAPK2
26	2500001	2540000	RASSF5
2	116560001	116600000	NCOA2
24	2520001	2560000	JAM3
24	2520001	2560000	NCAPD3
1	93040001	93080000	POU2F1
1	93040001	93080000	CD247
3	38560001	38600000	SLC35F3
2	122700001	122740000	CA3B
5	28100001	28140000	SUSD6
6	17280001	17320000	PDLIM1
2	115100001	115140000	VXN
2	115100001	115140000	MYBL1
4	50580001	50620000	ADAMTS3
3	78020001	78060000	UBE3D
7	31180001	31220000	THSD7B
15	3440001	3480000	STX2
15	3440001	3480000	ADGRD1
20	7660001	7700000	TAF4
1	90080001	90120000	C3orf38
7	13400001	13440000	CTLA4
7	13400001	13440000	CD28
3	23060001	23100000	UBR2
1	85000001	85040000	DPT
5	34860001	34900000	ARHGAP5
7	10800001	10840000	SATB2
3	48260001	48300000	KATNA1
3	48260001	48300000	LATS1
5	13140001	13180000	OSBPL5
2	34660001	34700000	TBC1D5
Z	17000001	17040000	IL31RA
Z	17000001	17040000	IL6ST
4	19840001	19880000	MND1
4	19840001	19880000	TRIM2
1	80160001	80200000	VTCN1
3	2500001	2540000	RTN4
3	23800001	23840000	EML4
1	80160001	80200000	TNFRSF1A
3	70420001	70460000	GRIK2
3	72640001	72680000	NDUFAF4
3	72640001	72680000	KLHL32
5	14700001	14740000	BRSK1
7	20980001	21020000	KCNH7
Z	15900001	15940000	MOCS2
Z	15900001	15940000	ITGA2
4	89780001	89820000	SFXN5
Z	33820001	33860000	SLC24A2
22	2820001	2860000	ZMAT4
1	80160001	80200000	METTL16
1	78160001	78200000	EPHA1
15	1620001	1660000	ZDHHC8
5	840001	880000	BUB1B
12	15120001	15160000	SUCLG2
11	1100001	1140000	RIPOR1
11	1100001	1140000	CTCF
11	1100001	1140000	CARMIL2
2	42640001	42680000	CCR2
2	42640001	42680000	CCR8L
7	10040001	10080000	PGAP1
14	7940001	7980000	MARF1
14	7940001	7980000	NDE1
14	7940001	7980000	MYH11
11	3680001	3720000	MMP2
11	3680001	3720000	LPCAT2
2	16540001	16580000	GPR158
3	2380001	2420000	XPO1
3	63340001	63380000	SLC35F1
3	33580001	33620000	SULT6B1
3	33580001	33620000	CEBPZOS
3	33580001	33620000	CEBPZ
5	2040001	2080000	NAV2
12	9300001	9340000	DNASE1L3
12	9300001	9340000	FLNB
2	67720001	67760000	SERPINB11
2	67720001	67760000	SERPINB5
2	67720001	67760000	OVALX
1	77440001	77480000	CSTA
1	77440001	77480000	FAM162A
1	77440001	77480000	KPNA1
1	77440001	77480000	CCDC58
8	24620001	24660000	BTF3L4
8	24620001	24660000	ZFYVE9
4	20360001	20400000	LRAT
2	260001	300000	AGAP3
4	32900001	32940000	LRBA
5	8240001	8280000	MICAL2
1	71980001	72020000	GPR19
8	17760001	17800000	ADGRL2
1	69860001	69900000	ARHGAP8
2	141380001	141420000	HHLA1
19	9960001	10000000	PITPNM3
19	9960001	10000000	KIAA0753
10	3260001	3300000	LINGO1
3	34800001	34840000	COX20
3	34800001	34840000	DESI2
Z	16040001	16080000	FST
18	6640001	6680000	ADAP2
18	6640001	6680000	RHOT1
18	6640001	6680000	RHBDL3
4	38040001	38080000	PAPSS1
1	69260001	69300000	SHISAL1
1	68380001	68420000	ARFGAP3
5	54500001	54540000	MNAT1
20	8380001	8420000	gga-mir-6681
20	8380001	8420000	DIDO1
2	27480001	27520000	DGKB
7	20000001	20040000	SLC38A11
4	76660001	76700000	CC2D2A
4	76660001	76700000	FBXL5
2	106980001	107020000	ASXL3
1	68380001	68420000	PACSIN2
24	40001	80000	gga-mir-1758
24	40001	80000	DPAGT1
24	40001	80000	HMBS
24	40001	80000	C2CD2L
24	40001	80000	H2AX
24	40001	80000	VPS11
2	27800001	27840000	AGMO
20	8440001	8480000	gga-mir-6567
20	8440001	8480000	SLC17A9
2	99580001	99620000	LAMA1
2	75320001	75360000	BASP1
1	68280001	68320000	CYB5R1
5	9720001	9760000	SCUBE2
5	9720001	9760000	DENND5A
5	19520001	19560000	LDLRAD3
3	80500001	80540000	MYO6
1	68280001	68320000	PPFIBP1
9	1280001	1320000	NEU2
9	1280001	1320000	INPP5D
24	3160001	3200000	gga-mir-1807
24	3160001	3200000	CRTAM
24	3160001	3200000	UBASH3B
4	58720001	58760000	UNC5C
24	480001	520000	gga-mir-12249
24	480001	520000	ST3GAL4
24	480001	520000	KIRREL3
1	67580001	67620000	BHLHE41
10	17660001	17700000	ADAMTS17
5	1600001	1640000	OR5AS1
7	10220001	10260000	HSPE1
7	10220001	10260000	MOB4
7	10220001	10260000	HSPD1
7	27160001	27200000	HACD2
7	27160001	27200000	MYLK
11	19020001	19060000	NOB1
11	19020001	19060000	NQO1
11	19020001	19060000	NFAT5
3	66000001	66040000	FYN
5	9920001	9960000	DENND2B
4	22200001	22240000	RAPGEF2
20	6860001	6900000	PPP1R3D
20	6860001	6900000	FAM217B
1	67580001	67620000	SSPN
11	6520001	6560000	BRD7
11	6520001	6560000	ADCY7
2	106420001	106460000	GAREM1
23	1960001	2000000	SLC9A1
23	1960001	2000000	TENT5B
1	66860001	66900000	ABCC9
22	1500001	1540000	EGR3
22	1500001	1540000	BIN3
1	66660001	66700000	ST8SIA1
3	108660001	108700000	CRISP3
10	14880001	14920000	SLCO3A1
2	38420001	38460000	SLC4A7
27	5000001	5040000	TANC2
11	14540001	14580000	MAF
17	9260001	9300000	CRB2
1	66540001	66580000	C2CD5
22	4020001	4060000	H2AZ2
22	4020001	4060000	COX5B
22	4020001	4060000	HK2
20	260001	300000	AAR2
9	4240001	4280000	A4GNT
5	5680001	5720000	WT1
12	12000001	12040000	QARS
12	12000001	12040000	IMPDH2
12	12000001	12040000	QRICH1
21	920001	960000	DFFB
21	920001	960000	LRRC47
21	920001	960000	CEP104
21	920001	960000	TP73
1	66080001	66120000	SOX5
11	16900001	16940000	USP10
11	16900001	16940000	CRISPLD2
4	23800001	23840000	TMEM192
4	23800001	23840000	KLHL2
7	6120001	6160000	TWIST2
3	33940001	33980000	SCCPDH
5	9600001	9640000	ZNF143
5	9600001	9640000	IPO7
27	5060001	5100000	ACE
27	5060001	5100000	KCNH6
9	18980001	19020000	NLGN1
3	27120001	27160000	TTC7A
7	29320001	29360000	DPP10
13	18740001	18780000	JAKMIP2
10	4460001	4500000	FBXL22
10	4460001	4500000	USP3
10	4460001	4500000	HERC1
1	64920001	64960000	PDE3A
2	44500001	44540000	FBXL2
4	40300001	40340000	TENM3
4	25240001	25280000	MFAP3L
5	10340001	10380000	LMO1
12	10740001	10780000	TXNRD3
4	20000001	20040000	TLR2A
4	20000001	20040000	TLR2B
22	2900001	2940000	PPP1R3E
22	2900001	2940000	NKX6-3
22	2900001	2940000	GOLGA7
22	2900001	2940000	GPAT4
22	2900001	2940000	ANK1
13	4240001	4280000	GABRP
13	4240001	4280000	KCNIP1
8	23340001	23380000	BEND5
12	2180001	2220000	HEMK1
1	64380001	64420000	PLEKHA5
1	63740001	63780000	S_rRNA
18	7200001	7240000	CACNG1
18	7200001	7240000	CACNG4
18	7200001	7240000	HELZ
3	77520001	77560000	MRAP2
4	71700001	71740000	PCDH7
4	78240001	78280000	ZNF518B
1	63360001	63400000	LMO3
3	2960001	3000000	PSME4
3	82360001	82400000	gga-mir-30c-2
3	82360001	82400000	OGFRL1
6	19320001	19360000	LRRC18
7	20020001	20060000	COBLL1
1	63180001	63220000	SLC15A5
1	60460001	60500000	WNK1
4	30020001	30060000	IL15
1	60380001	60420000	NINJ2
21	5140001	5180000	PRDM2
1	57800001	57840000	CHRM2
1	57560001	57600000	DGKI
2	5320001	5360000	GORASP1
2	5320001	5360000	CSRNP1
2	5320001	5360000	WDR48
12	20100001	20140000	TRH
12	20100001	20140000	RBSN
12	20100001	20140000	MRPS25
12	20100001	20140000	NR2C2
14	8520001	8560000	gga-mir-1644
14	8520001	8560000	XYLT1
2	141960001	142000000	NDRG1
3	34500001	34540000	KIF26B
3	18880001	18920000	gga-mir-194
3	18880001	18920000	gga-mir-215
3	18880001	18920000	IARS2
3	18880001	18920000	BPNT1
3	18880001	18920000	RAB3GAP2
7	2240001	2280000	NCKAP1
4	11600001	11640000	MTMR8
17	2240001	2280000	FAM166A
17	2240001	2280000	TUBB4B
17	2240001	2280000	NELFB
25	2140001	2180000	F-KER
1	57400001	57440000	CREB3L2
12	8760001	8800000	TASOR
12	8760001	8800000	CCDC66
19	2980001	3020000	RFC2
19	2980001	3020000	LAT2
4	1700001	1740000	MID2
15	3080001	3120000	SFSWAP
Z	36720001	36760000	TRPM6
1	56980001	57020000	BRAF
7	26960001	27000000	ADCY6
2	8640001	8680000	UBE3C
2	51840001	51880000	EGFR
1	56980001	57020000	MRPS33
10	9520001	9560000	TMOD2
10	9520001	9560000	LYSMD2
10	9520001	9560000	SCG3
2	64460001	64500000	BMP6
11	17340001	17380000	FOXC2
11	17340001	17380000	MTHFSD
17	5460001	5500000	PTGES2
17	5460001	5500000	C17H9orf16
17	5460001	5500000	ODF2
2	135640001	135680000	SLC30A8
14	9440001	9480000	DEXI
14	9440001	9480000	CLEC16A
1	53680001	53720000	RIC8B
1	53680001	53720000	RFX4
2	1480001	1520000	ADCYAP1R1
2	129480001	129520000	RIMS2
13	13740001	13780000	TNIP1
13	13740001	13780000	GPX3
13	13740001	13780000	SMIM3
13	13740001	13780000	ANXA6
13	13740001	13780000	DCTN4
1	52940001	52980000	LARGE1
2	145760001	145800000	PTK2
Z	7040001	7080000	KIAA1328
6	9360001	9400000	RHOBTB1
1	52020001	52060000	RASD2
1	49200001	49240000	SERHL
13	9320001	9360000	ADRB2
1	49200001	49240000	RRP7A
5	16120001	16160000	LRRC56
22	1640001	1680000	DMTN
22	1640001	1680000	NPM2
3	59800001	59840000	HINT3
3	59800001	59840000	TRMT11
3	59800001	59840000	NCOA7
4	5020001	5060000	F9
4	5020001	5060000	MCF2
1	49200001	49240000	SOCS1L
1	48940001	48980000	PLBD1
5	37080001	37120000	SLC25A21
4	16380001	16420000	MCTS1
4	16380001	16420000	CUL4B
4	16380001	16420000	C1GALT1C1
3	48180001	48220000	ZC3H12D
3	48180001	48220000	TAB2
3	48180001	48220000	PPIL4
8	8100001	8140000	RGL1
8	8100001	8140000	COLGALT2
3	68260001	68300000	ATG5
23	3860001	3900000	GNL2
23	3860001	3900000	RSPO1
23	3860001	3900000	SNIP1
1	48940001	48980000	GUCY2C
2	93680001	93720000	CD226
14	12900001	12940000	CREBBP
1	47300001	47340000	SLC17A8
14	6880001	6920000	MLST8
14	6880001	6920000	BRICD5
14	6880001	6920000	PGP
14	6880001	6920000	ZDHHC4
14	6880001	6920000	E4F1
14	6880001	6920000	GRID2IP
1	45460001	45500000	FGD6
19	240001	280000	VPS37D
Z	65300001	65340000	MRPL50
Z	65300001	65340000	RNF20
Z	65300001	65340000	ALDOB
6	1680001	1720000	CCSER2
2	80620001	80660000	IKZF1
8	2360001	2400000	gga-mir-181a-1
8	2360001	2400000	gga-mir-181b-1
15	2940001	2980000	ULK1
11	3600001	3640000	SLC6A2
2	76480001	76520000	TRIO
2	120600001	120640000	STMN2
15	5500001	5540000	OGFOD2
15	5500001	5540000	ABCB9
15	5500001	5540000	VPS37B
3	57500001	57540000	AKAP7
20	6780001	6820000	PHACTR3
8	23020001	23060000	gga-mir-1809
8	23020001	23060000	SPATA6
1	45460001	45500000	VEZT
1	44940001	44980000	CRADD
Z	24740001	24780000	FOXD1
Z	24740001	24780000	BTF3
2	131860001	131900000	ANGPT1
4	31400001	31440000	SLC10A7
2	41820001	41860000	MRPL3
2	41820001	41860000	CPNE4
4	36960001	37000000	GRID2
20	6440001	6480000	STAU1
10	10860001	10900000	COPS2
1	44840001	44880000	UBE2N
1	43980001	44020000	KERA
4	81960001	82000000	HGFAC
3	58080001	58120000	ARHGAP18
17	1960001	2000000	PNPLA7
4	76380001	76420000	LDB2
1	43980001	44020000	LUM
1	40520001	40560000	PPFIA2
2	124740001	124780000	SLC26A7
3	33620001	33660000	NDUFAF7
3	33620001	33660000	PRKD3
2	17800001	17840000	DNAJC1
5	19200001	19240000	CD44
4	3920001	3960000	GPC3
3	3900001	3940000	CRNKL1
30	440001	480000	NXNL1
30	440001	480000	SLC27A1
30	440001	480000	GMIP
30	440001	480000	PGLS
5	700001	740000	PDDC1
5	700001	740000	TALDO1
6	17400001	17440000	CYP2C18
6	17400001	17440000	TLL2
1	39960001	40000000	PTPRQ
1	38740001	38780000	NAV3
20	13140001	13180000	ATP9A
20	13140001	13180000	NFATC2
5	16520001	16560000	LRP5
2	89260001	89300000	ERP44
1	36860001	36900000	TRHDE
26	3640001	3680000	LRIG2
26	3640001	3680000	MAGI3
1	36480001	36520000	ZFC3H1
9	17660001	17700000	ZNF639
9	17660001	17700000	GNB4
9	17660001	17700000	MFN1
2	33240001	33280000	CREB5
2	46780001	46820000	EEPD1
1	36480001	36520000	TMEM19
2	114300001	114340000	gga-mir-124c
2	114300001	114340000	gga-mir-1714
7	22060001	22100000	TMEM198
7	22060001	22100000	OBSL1
7	22060001	22100000	ASIC4
1	36260001	36300000	TSPAN8
13	11440001	11480000	EBF1
4	22980001	23020000	FSTL5
4	35160001	35200000	FAM13A
2	117320001	117360000	TRPA1
1	35460001	35500000	CPM
3	76140001	76180000	CNR1
1	32840001	32880000	TAFA2
2	45760001	45800000	STAC
1	29060001	29100000	CNTN1
10	17120001	17160000	PGPEP1L
10	17120001	17160000	IGF1R
22	2700001	2740000	TM2D2
22	2700001	2740000	PLEKHA2
22	2700001	2740000	ADAM9
14	9260001	9300000	CYTH3
3	22380001	22420000	TRAF5
3	22380001	22420000	RCOR3
11	19720001	19760000	DHODH
11	19720001	19760000	ZNF821
11	19720001	19760000	ATXN1L
11	19720001	19760000	IST1
Z	7900001	7940000	ARID3C
2	1960001	2000000	SEC22C
2	64100001	64140000	SLC35B3
Z	33740001	33780000	RPS6
Z	33740001	33780000	ACER2
1	27600001	27640000	LRRN3
10	20180001	20220000	EIF3J
10	20180001	20220000	CTDSPL2
10	20180001	20220000	SPG11
1	27600001	27640000	IMMP2L
3	3140001	3180000	BCL2L11
3	3140001	3180000	ANAPC1
3	80080001	80120000	HTR1B
8	19700001	19740000	ST6GALNAC3
13	18020001	18060000	ARHGAP26
3	9200001	9240000	WDR43
3	9200001	9240000	TRMT61B
3	9200001	9240000	FAM179A
9	23120001	23160000	C3orf33
9	23120001	23160000	PLCH1
10	20100001	20140000	MORF4L2
10	20100001	20140000	ADAMTS7
3	61240001	61280000	SMPDL3A
1	21920001	21960000	POT1
2	127300001	127340000	MATN2
6	30020001	30060000	VAX1
1	20680001	20720000	PLXNB2
12	5340001	5380000	MKRN2OS
12	5340001	5380000	MKRN2
12	5340001	5380000	RAF1
5	35360001	35400000	Vault
5	35360001	35400000	NPAS3
4	77400001	77440000	NKX3-2
1	20380001	20420000	TRABD
20	9540001	9580000	TPD52L2
20	9540001	9580000	ZBTB46
19	1620001	1660000	AUTS2
6	35260001	35300000	GLRX3
4	82580001	82620000	RNF4
4	82580001	82620000	CFAP99
4	17680001	17720000	MTMR1
4	17680001	17720000	CD99L2
13	16620001	16660000	SKP1
13	16620001	16660000	TCF7
13	18680001	18720000	STK32A
13	18680001	18720000	DPYSL3
17	4420001	4460000	BRINP1
4	49680001	49720000	SEPTIN11
6	26680001	26720000	ADD3
1	15340001	15380000	SLC2A13
1	14240001	14280000	ATXN7L1
5	13980001	14020000	IGF2
Z	9180001	9220000	TPM2
Z	9180001	9220000	TLN1
3	9700001	9740000	TMEM17
2	37640001	37680000	RARB
1	14080001	14120000	PUS7
1	13420001	13460000	RELN
20	2560001	2600000	TRPC4AP
20	2560001	2600000	MYH7B
1	12740001	12780000	PTPN12
33	5760001	5800000	COX14
33	5760001	5800000	GPD1
33	5760001	5800000	SMARCD1
33	5760001	5800000	ASIC1
33	5760001	5800000	CERS5
1	12500001	12540000	MAGI2
1	11340001	11380000	CD36
1	9500001	9540000	SEMA3A
14	12880001	12920000	TRAP1
1	2000001	2040000	LRGUK
11	10060001	10100000	LRP3
11	10060001	10100000	GPATCH1
11	10060001	10100000	SLC7A10
5	3640001	3680000	SLC5A12
14	12320001	12360000	GTF3C1
14	12320001	12360000	KATNIP
Z	18340001	18380000	PDE4D
18	4480001	4520000	FOXJ1
18	4480001	4520000	RNF157
18	4480001	4520000	EXOC7
9	11020001	11060000	SLC9A9
1	560001	600000	gga-mir-6708
8	25280001	25320000	GLIS1
6	8980001	9020000	ARID5B
7	25340001	25380000	PTPN4
2	40540001	40580000	TCAIM
13	13720001	13760000	GM2A
17	5160001	5200000	ORM1
17	5160001	5200000	SLC25A25
17	5160001	5200000	NAIF1
3	29180001	29220000	KCNK16
3	29180001	29220000	KCNK17
1	560001	600000	gga-mir-1604
13	16960001	17000000	FSTL4
9	18640001	18680000	NAALADL2
3	78440001	78480000	FAM46A

## Sheet: Table S5
Table S5 gene name in top1% sweep regions in blackvs.lavender + yellow model
CHROM	Gene_start	Gene_end	Offical_gene_name
11	18820001	18860000	TCF25
11	18820001	18860000	MC1R
11	18820001	18860000	GAS8
4	40060001	40100000	TENM3
2	18200001	18240000	NEBL
5	44360001	44400000	RPS6KA5
5	44360001	44400000	DGLUCY
4	39440001	39480000	CENPU
4	39440001	39480000	ACSL1
13	18920001	18960000	REEP2
13	18920001	18960000	EGR1
5	48320001	48360000	CYP46A1
14	5660001	5700000	CACNA1H
13	18720001	18760000	DPYSL3
13	18720001	18760000	JAKMIP2
2	89380001	89420000	NR4A3
13	18860001	18900000	KDM3B
6	15840001	15880000	KAT6B
3	21880001	21920000	FLVCR1
3	21880001	21920000	BATF3
3	21880001	21920000	NSL1
3	21880001	21920000	TATDN3
1	78320001	78360000	CLCN1
1	78320001	78360000	CASP2
5	36300001	36340000	PPP2R3C
5	36300001	36340000	FAM177A1
1	49060001	49100000	UBN2
2	89900001	89940000	SCGN
2	89900001	89940000	CARMIL1
7	120001	160000	NEMP2
7	120001	160000	MFSD6
2	147300001	147340000	TSNARE1
2	131780001	131820000	ANGPT1
2	22800001	22840000	CDK6
12	15160001	15200000	SUCLG2
2	4440001	4480000	GARS
8	19180001	19220000	GIPC2
3	82340001	82380000	gga-mir-30c-2
2	135460001	135500000	EIF3H
5	13320001	13360000	PHLDA2
5	13320001	13360000	NAP1L4
5	13320001	13360000	SLC22A18
10	3640001	3680000	PSTPIP1
10	3640001	3680000	RCN2
10	3640001	3680000	SCAPER
4	37240001	37280000	OPN4-1
4	37240001	37280000	SEC24B
3	12880001	12920000	SPTLC3
3	22380001	22420000	TRAF5
3	22380001	22420000	RCOR3
1	144200001	144240000	POGLUT2
1	144200001	144240000	ERCC5
1	144200001	144240000	BIVM
2	41080001	41120000	POMGNT2
Z	58060001	58100000	KIAA0825
2	140860001	140900000	ADCY8
2	108840001	108880000	SNTG1
13	18840001	18880000	CTBPL
3	92920001	92960000	PXDN
5	9760001	9800000	SCUBE2
5	9760001	9800000	NRIP3
17	2640001	2680000	CACNA1B
3	55300001	55340000	MTFR2
3	55300001	55340000	BCLAF1
4	56580001	56620000	CAMK2D
13	18820001	18860000	GFRA3
5	12740001	12780000	LDHA
5	12740001	12780000	TSG101
5	12740001	12780000	UEVLD
3	25100001	25140000	THADA
3	41440001	41480000	THBS2
1	16420001	16460000	TBC1D22A
13	18760001	18800000	CDC23
1	72080001	72120000	CDKN1B
Z	58020001	58060000	SLF1
6	9340001	9380000	RHOBTB1
Z	57980001	58020000	MCTP1
19	5380001	5420000	INPP5K
19	5380001	5420000	MYO1C
8	14720001	14760000	TGFBR3
Z	68700001	68740000	CAAP1
Z	68700001	68740000	PLAA
Z	68700001	68740000	IFT74
Z	7880001	7920000	ENHO
Z	7880001	7920000	RPP25L
Z	7880001	7920000	DCTN3
Z	7880001	7920000	DNAI1
Z	15820001	15860000	PELO
1	17420001	17460000	TAFA5
1	127080001	127120000	ANOS1
6	7640001	7680000	CTNNA3
23	300001	340000	UBXN11
23	300001	340000	SH3BGRL3
23	300001	340000	CEP85
23	300001	340000	CRYBG2
Z	81660001	81700000	PRDM6
Z	52840001	52880000	CHRNA8
1	117580001	117620000	IL1RAPL1
7	7120001	7160000	C21orf58
7	7120001	7160000	PCNT
4	75720001	75760000	NCAPG
1	73420001	73460000	FGF23
4	9000001	9040000	RPS6KA6
1	64440001	64480000	PLEKHA5
27	3180001	3220000	FK21
1	79500001	79540000	TBX15
1	48940001	48980000	PLBD1
1	48940001	48980000	GUCY2C
9	11700001	11740000	PLSCR1
2	3240001	3280000	SNAP47
1	73440001	73480000	CCND2
7	7880001	7920000	STAT1
7	7880001	7920000	GLS2
3	86720001	86760000	PRIM2
3	86720001	86760000	RAB23
9	13240001	13280000	ATP13A4
1	64960001	65000000	PDE3A
1	195180001	195220000	THAP12
5	53800001	53840000	KCNH5
1	83800001	83840000	ZDHHC23
1	83800001	83840000	CCDC191
1	83800001	83840000	GRAMD1C
1	179960001	180000000	LATS2
2	50180001	50220000	SUGCT
10	19300001	19340000	IQCH
10	19300001	19340000	AAGAB
3	17420001	17460000	ENAH
5	12700001	12740000	HPS5
5	12700001	12740000	GTF2H1
1	340001	380000	GOLGB1
1	340001	380000	HCLS1
1	109100001	109140000	ETS2
3	60420001	60460000	NKAIN2
1	82180001	82220000	LSAMP
1	194660001	194700000	MYO7A
1	173940001	173980000	CCNA1
10	10240001	10280000	SEMA6D
1	39940001	39980000	PTPRQ
3	40040001	40080000	RAB4A
3	40040001	40080000	CCSAP
1	189580001	189620000	gga-mir-1657
1	189580001	189620000	RAB38
21	580001	620000	NOL9
21	580001	620000	PLEKHG5
21	580001	620000	ZBTB48
21	580001	620000	TNFRSF25
1	72640001	72680000	MRPS35
1	72640001	72680000	MANSC4
1	72640001	72680000	KLHL42
4	4320001	4360000	VGLL1
4	4320001	4360000	HTATSF1
4	4320001	4360000	BRS3
4	61680001	61720000	FAT1
3	86740001	86780000	BAG2
3	86740001	86780000	ZNF451
1	189480001	189520000	GRM5
Z	28180001	28220000	KDM4C
12	12720001	12760000	FHIT
2	41520001	41560000	PIK3R4
1	190380001	190420000	RAB30
1	190380001	190420000	PCF11
18	6840001	6880000	PECAM1
18	6840001	6880000	POLG2
3	39160001	39200000	MAP10
1	40480001	40520000	PPFIA2
1	145500001	145540000	PCCA
5	26940001	26980000	RGS6
10	10900001	10940000	COPS2
10	10900001	10940000	GALK2
4	81540001	81580000	ADRA2C
Z	35520001	35560000	ABHD17B
3	80200001	80240000	gga-mir-6633
1	178840001	178880000	TNFRSF19
5	13400001	13440000	KCNQ1
6	9220001	9260000	TMEM26
2	13380001	13420000	PARD3
3	33700001	33740000	QPCT
3	33700001	33740000	SLC30A6
3	33700001	33740000	SPAST
5	15680001	15720000	TSPAN4
4	54540001	54580000	RPL7L1
8	3160001	3200000	KCNT2
13	18160001	18200000	gga-mir-6588
13	18160001	18200000	NR3C1
2	145020001	145060000	KCNK9
2	120800001	120840000	TPD52
19	2680001	2720000	GATSL2
Z	44300001	44340000	AUH
Z	47800001	47840000	FBXL17
Z	52760001	52800000	SLC49A3
10	2680001	2720000	CD276
10	2680001	2720000	NPTN
1	114300001	114340000	SRPX
21	5000001	5040000	gga-mir-12246
21	5000001	5040000	KAZN
7	26840001	26880000	PDIA5
2	17040001	17080000	KIAA1217
18	4300001	4340000	ST6GALNAC1
18	4300001	4340000	ST6GALNAC2
Z	10960001	11000000	SKP2
Z	10960001	11000000	LMBRD2
Z	10960001	11000000	NADK2
2	52940001	52980000	TPK1
14	8740001	8780000	SMG1
2	32480001	32520000	SKAP2
2	76620001	76660000	DNAH5
7	7960001	8000000	STAT4
2	145400001	145440000	TRAPPC9
1	110000001	110040000	DSCAM
3	102680001	102720000	gga-mir-6678
3	37880001	37920000	GPR137B
3	37880001	37920000	ERO1B
2	135760001	135800000	MED30
4	60620001	60660000	BANK1
6	14280001	14320000	KCNMA1
8	26040001	26080000	PLPP3
26	1760001	1800000	gga-mir-6618
26	1760001	1800000	PLEKHA6
26	1760001	1800000	PIK3C2B
7	7300001	7340000	ADARB1
1	73180001	73220000	FAR2
3	30000001	30040000	MDGA1
10	14800001	14840000	SLCO3A1
1	3100001	3140000	PLXNA4
1	20740001	20780000	PLXNB2
4	36800001	36840000	GRID2
1	64020001	64060000	PIK3C2G
Z	33280001	33320000	ADAMTSL1
32	560001	600000	HIF3A
3	38080001	38120000	GNG4
1	174420001	174460000	NBEA
Z	81500001	81540000	SNX24
28	1180001	1220000	DOHH
28	1180001	1220000	NFIC
28	1180001	1220000	FZR1
1	195520001	195560000	UVRAG
1	137600001	137640000	LIMS1
W	1860001	1900000	HINTW
10	10680001	10720000	FBN1
3	8380001	8420000	GALNT14
28	1780001	1820000	ACER1
28	1780001	1820000	MLLT1
2	115780001	115820000	PREX2
2	148820001	148860000	NAPRT
15	12480001	12520000	TBX3
5	44260001	44300000	TTC7B
Z	52160001	52200000	GNE
1	174300001	174340000	DCLK1
3	2080001	2120000	REL
3	2080001	2120000	PUS10
17	6320001	6360000	FIBCD1
17	6320001	6360000	ABL1
13	15160001	15200000	NPY6R
13	15160001	15200000	HNRNPA0
13	15160001	15200000	KLHL3
33	5740001	5780000	COX14
33	5740001	5780000	LIMA1
33	5740001	5780000	CERS5
5	44420001	44460000	CCDC88C
5	44420001	44460000	GPR68
1	131320001	131360000	GTPBP6
1	131320001	131360000	STAG3
Z	79060001	79100000	U2
7	23480001	23520000	XRCC5
7	25900001	25940000	GLI2
7	31920001	31960000	LRP1B
28	3940001	3980000	TMEM59L
28	3940001	3980000	CRLF1
28	3940001	3980000	CRTC1
2	20800001	20840000	RUNDC3B
2	20800001	20840000	SLC25A40
2	20800001	20840000	DBF4
1	122460001	122500000	NHS
15	6980001	7020000	FOXN4
15	6980001	7020000	MYO1H
3	59080001	59120000	THEMIS
1	173360001	173400000	POSTN
24	5180001	5220000	PAFAH1B2
24	5180001	5220000	SIK3
8	13360001	13400000	PTBP2
6	20660001	20700000	PPP1R3C
2	100920001	100960000	MYOM1
4	75080001	75120000	SLIT2
4	8680001	8720000	APOOL
4	8680001	8720000	ZNF711
2	94200001	94240000	CCDC102B
2	94200001	94240000	TMX3
1	90000001	90040000	CGGBP1
1	90000001	90040000	ZNF654
1	173120001	173160000	TRPC4
Z	21180001	21220000	MAST4
4	21740001	21780000	GASK1B
3	12360001	12400000	CDC42BPA
13	2240001	2280000	ANKHD1
19	4480001	4520000	POR
19	4480001	4520000	TAF15
19	4480001	4520000	MMP28
1	63360001	63400000	LMO3
3	25620001	25660000	PREPL
3	25620001	25660000	CAMKMT
1	32200001	32240000	SLC16A7
Z	24720001	24760000	FOXD1
Z	24720001	24760000	ANKRA2
Z	24720001	24760000	BTF3
6	26300001	26340000	SORCS1
11	5280001	5320000	TOX3
2	78420001	78460000	ATPSCKMT
3	17340001	17380000	SRP9
3	17340001	17380000	EPHX1
6	10480001	10520000	A1CF
15	5140001	5180000	CCDC92
15	5140001	5180000	DNAH10
Z	25940001	25980000	DMRT1
3	2240001	2280000	USP34
2	43640001	43680000	TRAK1
Z	45840001	45880000	MCC
4	31020001	31060000	ABCE1
4	31020001	31060000	OTUD4
5	5380001	5420000	ELP4
2	2360001	2400000	GJC2
2	2360001	2400000	IBA57
2	24620001	24660000	TAC1
3	43360001	43400000	PDE10A
10	11120001	11160000	C15orf48
10	11120001	11160000	BLOC1S6
10	11120001	11160000	SLC30A4
4	68980001	69020000	RHOH
3	54520001	54560000	ARFGEF3
1	14560001	14600000	PRKAR2B
1	14560001	14600000	PIK3CG
1	75720001	75760000	RIMKLB
3	16800001	16840000	MAP4K3
13	18620001	18660000	gga-mir-1576
13	18620001	18660000	PPP2R2B
17	6920001	6960000	GTF3C4
17	6920001	6960000	DDX31
10	4480001	4520000	FBXL22
10	4480001	4520000	USP3
20	13240001	13280000	NFATC2
12	17040001	17080000	PDZRN3
1	89820001	89860000	TAGLN3
4	12100001	12140000	CDX4
4	12100001	12140000	CHIC1
21	300001	340000	PER3
21	300001	340000	VAMP3
1	129760001	129800000	ARSH
17	9960001	10000000	MAPKAP1
20	5020001	5060000	MANBAL4
20	5020001	5060000	RPN2
20	5020001	5060000	GHRH
4	21260001	21300000	PDGFC
22	1620001	1660000	PHYHIP
22	1620001	1660000	DMTN
22	1620001	1660000	NPM2
22	1620001	1660000	XPO7
6	35580001	35620000	TCERG1L
12	9400001	9440000	NCKIPSD
6	14020001	14060000	DLG5
6	14020001	14060000	POLR3A
23	5820001	5860000	GRHL3
12	5200001	5240000	TIMP4
12	5200001	5240000	PPARG
12	7960001	8000000	CACNA2D3
15	3280001	3320000	STX2
3	39080001	39120000	NTPCR
5	12760001	12800000	SPTY2D1
2	40820001	40860000	ABHD4
2	40820001	40860000	ANO10
6	12720001	12760000	H2AFY2
2	120740001	120780000	MRPS28
1	45600001	45640000	NTN4
2	78180001	78220000	ANKRD33B
1	74880001	74920000	PRMT8
7	27740001	27780000	KALRN
8	13860001	13900000	SLC44A3
3	38920001	38960000	MAP3K21
3	38920001	38960000	PCNX2
Z	7100001	7140000	TPGS2
Z	7100001	7140000	KIAA1328
5	37280001	37320000	MIPOL1
17	6680001	6720000	MED27
15	8780001	8820000	SPECC1L
15	8780001	8820000	ADORA2A
12	3520001	3560000	SEMA3G
12	3520001	3560000	ABHD14B
12	3520001	3560000	PCBP4
12	3520001	3560000	GPR62
12	3520001	3560000	PARP3
12	3520001	3560000	BAP1
12	3520001	3560000	RBM10
11	10880001	10920000	SS18L2
11	10880001	10920000	GARRE1
11	10880001	10920000	LSM14A
1	90400001	90440000	EPHA3
8	27600001	27640000	NFIA
3	88360001	88400000	GSTA4
3	88360001	88400000	GSTA3
3	88360001	88400000	GSTA2
5	120001	160000	KDM2A
8	27960001	28000000	ATG4C
2	89200001	89240000	INVS
2	33060001	33100000	JAZF1
1	141120001	141160000	SOX1
4	80160001	80200000	SORCS2
4	60420001	60460000	PPP3CA
3	22680001	22720000	HHAT
6	18480001	18520000	2022-03-08
6	18480001	18520000	ALOX5
7	6640001	6680000	COL18A1
28	4240001	4280000	INSR
28	4240001	4280000	USE1
28	4240001	4280000	MYO9B
11	10480001	10520000	CHST8
22	240001	280000	NFU1
22	240001	280000	GFPT1
1	109020001	109060000	ERG
28	4500001	4540000	AP1M1
28	4500001	4540000	FAM32A
28	4500001	4540000	RAB8A
28	4500001	4540000	CIB3
28	4500001	4540000	TPM4
3	40860001	40900000	FAM120B
4	82860001	82900000	HAUS3
4	82860001	82900000	MXD4
4	65680001	65720000	LNX1
1	106880001	106920000	ITSN1
11	3300001	3340000	NFATC3
12	16800001	16840000	gga-mir-1711
12	16800001	16840000	RYBP
12	14780001	14820000	SLC25A26
6	17400001	17440000	CYP2C18
6	17400001	17440000	TLL2
12	7140001	7180000	FGD3
1	187220001	187260000	DEUP1
7	17560001	17600000	RAPGEF4
4	32240001	32280000	NR3C2
1	113580001	113620000	ATP6AP2
1	77920001	77960000	GNB3
1	77920001	77960000	CDCA3
1	77920001	77960000	TPI1
1	77920001	77960000	LRRC23
1	77920001	77960000	USP5
1	77920001	77960000	ENO2
15	9820001	9860000	CIT
15	9820001	9860000	BICDL1
1	72860001	72900000	CCDC91
1	65820001	65860000	gga-mir-6608-1
1	65820001	65860000	gga-mir-6608-1
1	65820001	65860000	gga-mir-6608-1
1	65820001	65860000	SOX5
Z	64320001	64360000	CCDC125
1	62600001	62640000	RERG
5	48660001	48700000	DEGS2
5	48660001	48700000	YY2
5	48660001	48700000	EVL
32	520001	560000	OPA3
32	520001	560000	FOSB
7	8000001	8040000	MYO1B
14	14040001	14080000	CRAMP1
8	20140001	20180000	gga-mir-6647
3	48320001	48360000	PCMT1
3	48320001	48360000	LRP11
Z	35320001	35360000	TRPM3
6	31500001	31540000	PLPP4
5	31500001	31540000	MEIS2
4	74800001	74840000	KCNIP4
3	97340001	97380000	GREB1
3	105540001	105580000	NCOA1
24	1620001	1660000	ZBTB44
4	3400001	3440000	IL13RA1
4	3400001	3440000	STK26
15	3520001	3560000	RIMBP2
27	2540001	2580000	gga-mir-6644-2
27	2540001	2580000	gga-mir-6644-1
15	3440001	3480000	ADGRD1
2	101140001	101180000	SMCHD1
2	101140001	101180000	NDC80
14	14400001	14440000	NOG2
6	32400001	32440000	IKZF5
6	32400001	32440000	ACADSB
2	41440001	41480000	CAPN7
Z	8680001	8720000	UNC13B
6	35040001	35080000	MGMT
27	3640001	3680000	ADAM11
27	3640001	3680000	gga-mir-12254
27	3640001	3680000	GJC3
27	3640001	3680000	EFTUD2
5	28880001	28920000	RAD51B
2	147520001	147560000	ADGRB1
7	21420001	21460000	PSMD14
7	21420001	21460000	TANK
2	92520001	92560000	gga-mir-1803
2	92520001	92560000	NETO1
4	22080001	22120000	RAPGEF2
4	75820001	75860000	LCORL
1	54560001	54600000	TXNRD1
23	2320001	2360000	OPRD1
23	2320001	2360000	TCEA3
23	2320001	2360000	ASAP3
28	3700001	3740000	gga-mir-1621
28	3700001	3740000	gga-mir-9-1
28	3700001	3740000	TMEM161A
28	3700001	3740000	SLC25A42
2	126780001	126820000	SDC2
Z	68740001	68780000	TEK
2	20540001	20580000	FAM171A1
21	4340001	4380000	FBXO42
21	4340001	4380000	SZRD1
22	220001	260000	AAK1
8	21240001	21280000	EIF2B3
2	117560001	117600000	KCNB2
12	15620001	15660000	TAFA4
1	191780001	191820000	HIKESHI
Z	27720001	27760000	RIC1
4	45540001	45580000	RASGEF1B
2	84640001	84680000	PTPN3
1	39860001	39900000	OTOGL
Z	58360001	58400000	FAM172A
3	59760001	59800000	TRMT11
9	6920001	6960000	PXYLP1
9	6920001	6960000	SLC25A36
20	8440001	8480000	gga-mir-6567
20	8440001	8480000	SLC17A9
Z	46680001	46720000	CAMK4
7	2860001	2900000	CPS1
3	62960001	63000000	PLN
3	62960001	63000000	CEP85L
6	5520001	5560000	RET
1	22880001	22920000	CADPS2
3	11940001	11980000	FBXO48
3	11940001	11980000	PLEK
3	11940001	11980000	APLF
1	59840001	59880000	TMTC1
2	46460001	46500000	ELMO1
23	5880001	5920000	RCAN3
23	5880001	5920000	NIPAL3
9	10180001	10220000	DNER
9	10180001	10220000	TRIP12
1	78660001	78700000	EPHB6
2	128560001	128600000	YWHAZ
3	11880001	11920000	PPP3R1
1	172420001	172460000	LHFPL6
1	120620001	120660000	CNKSR2
3	25500001	25540000	PPM1B
12	16860001	16900000	SHQ1
12	16860001	16900000	GXYLT2
17	6880001	6920000	BARHL1
17	6880001	6920000	CFAP77
8	19900001	19940000	ST6GALNAC3
2	48960001	49000000	LRRFIP2
20	5660001	5700000	EYA2
5	6740001	6780000	SPON1
12	16900001	16940000	PPP4R2
10	11280001	11320000	USP8
10	11280001	11320000	GABPB1
Z	72920001	72960000	COMMD10
4	74080001	74120000	PPARGC1A
14	7920001	7960000	C14H16orf45
14	7920001	7960000	MARF1
14	7920001	7960000	NDE1
1	116740001	116780000	DMD
6	13340001	13380000	ZMIZ1
20	5920001	5960000	SULF2
3	90720001	90760000	MYOM2
2	112800001	112840000	RAB2A
3	11920001	11960000	CNRIP1
1	97840001	97880000	ROBO1
1	130000001	130040000	ZBED1
1	167120001	167160000	ELF1
2	96740001	96780000	LDLRAD4
4	60780001	60820000	NFKB1
19	860001	900000	METTL27
8	11640001	11680000	gga-mir-6561
2	63160001	63200000	SYCP2L
2	63160001	63200000	ELOVL2
3	12520001	12560000	COQ8A
2	90620001	90660000	ZNF236
20	9940001	9980000	CSNK2A1
20	9940001	9980000	TBC1D20
1	47820001	47860000	CNOT4
2	68360001	68400000	PIGN
5	43880001	43920000	KCNK13
5	43880001	43920000	TDP1
4	21780001	21820000	gga-mir-6688
4	21780001	21820000	TMEM144
1	59620001	59660000	IPO8
Z	400001	440000	ST8SIA3Z
Z	400001	440000	ONECUT2
2	86600001	86640000	IRX2
3	26340001	26380000	PRKCE
Z	11140001	11180000	SLC1A3
3	44940001	44980000	PRKN
2	54460001	54500000	RAMP3
1	88700001	88740000	CD47
1	88700001	88740000	IFT57
1	113640001	113680000	BCOR
7	23560001	23600000	PECR
4	64440001	64480000	DLC1
4	4860001	4900000	FGF13
3	92580001	92620000	SNTG2
3	80760001	80800000	COX7A2
3	80760001	80800000	TMEM30A
3	80760001	80800000	FILIP1
1	34500001	34540000	HELB
Z	7280001	7320000	NOL6
Z	7280001	7320000	UBE2R2
13	18640001	18680000	STK32A
24	3040001	3080000	CLMP
5	53600001	53640000	RHOJ
2	14600001	14640000	ZNF438
4	55080001	55120000	NDST3
4	82160001	82200000	HTT
Z	25160001	25200000	ZNF366
7	1940001	1980000	ZNF804A
8	5420001	5460000	SCYL3
8	5420001	5460000	KIFAP3
8	5420001	5460000	C1orf112
3	26180001	26220000	SRBD1
1	121480001	121520000	SH3KBP1
2	136700001	136740000	DEPDC6
17	5560001	5600000	DYNC2I2
17	5560001	5600000	SET
17	5560001	5600000	PKN1
24	220001	260000	SLC37A2
18	11300001	11340000	U8
Z	22440001	22480000	DMGDH
Z	18160001	18200000	RAB3C
6	8760001	8800000	EGR2
Z	9280001	9320000	MRPL17
Z	9280001	9320000	ARHGEF39
Z	9280001	9320000	CCBE1
19	5780001	5820000	POLDIP2
19	5780001	5820000	KIF12
19	5780001	5820000	VTN
19	5780001	5820000	SLC46A1
19	5780001	5820000	TMEM199
19	5780001	5820000	SLC13A2
21	1120001	1160000	PRDM16
12	2260001	2300000	CISH
12	2260001	2300000	MAPKAPK3
1	83780001	83820000	QTRT2
1	16260001	16300000	CERK
1	14740001	14780000	COG5
11	18000001	18040000	CA5B
11	18000001	18040000	BANP
19	2780001	2820000	RCC1L
19	2780001	2820000	NCF1C
3	12260001	12300000	PCSK2
6	25180001	25220000	ITPRIP
6	25180001	25220000	GSTO2
4	59940001	59980000	METAP1
4	59940001	59980000	ADH4
4	59940001	59980000	ADH6
11	60001	100000	PLA2G15
2	55940001	55980000	TGFBR1
3	68440001	68480000	PRDM1
20	12260001	12300000	DOK5
Z	52680001	52720000	PCGF3
4	46240001	46280000	COPS4
4	46240001	46280000	LIN54
8	26160001	26200000	C8A
8	26160001	26200000	C8B
26	3720001	3760000	PHTF1
26	3720001	3760000	RSBN1
26	3720001	3760000	PTPN22
2	80540001	80580000	VWC2
2	80540001	80580000	ZPBP
19	4060001	4100000	CUX1
2	44700001	44740000	CLASP2
1	193760001	193800000	TENM4
10	20720001	20760000	TUBGCP4
10	20720001	20760000	IQGAP1
10	20720001	20760000	TP53BP1
10	8080001	8120000	MNS1
10	8080001	8120000	TEX9
Z	72000001	72040000	DTWD2
4	44340001	44380000	WDR17
4	44340001	44380000	SPATA4
4	44340001	44380000	ASB5
2	44580001	44620000	UBP1
4	89760001	89800000	RAB11FIP5
4	89760001	89800000	SFXN5
7	21200001	21240000	SLC4A10
4	52560001	52600000	FAT4
1	16100001	16140000	GRAMD4

## Sheet: Table S6
Table S6 gene name in top 1% sweep regions in lavender vs. black + yellow model
CHROM	Gene_start	Gene_end	Offical_gene_name
1	196120001	196160000	COA4
1	196120001	196160000	PAAF1
1	196120001	196160000	MRPL48
1	189260001	189300000	GRM5
1	189000001	189040000	NOX4
1	186680001	186720000	SESN3
1	186360001	186400000	MAML2
1	183620001	183660000	DYNC2H1
1	180200001	180240000	CRYL1
1	180000001	180040000	LATS2
1	175760001	175800000	PDS5B
1	173840001	173880000	SERTM1
1	171260001	171300000	RNASEH2B
1	163680001	163720000	DIAPH3
1	158380001	158420000	DACH1
1	157220001	157260000	KLF12
1	156220001	156260000	LMO7
1	155760001	155800000	MYCBP2
1	149180001	149220000	GPC5
1	147900001	147940000	DCT
1	144380001	144420000	FGF14
2	143080001	143120000	KHDRBS3
2	141480001	141520000	KCNQ3
2	141380001	141420000	HHLA1
2	141320001	141360000	EFR3A
1	134180001	134220000	AFF3
1	131840001	131880000	HERC2
2	131540001	131580000	OXR1
1	128300001	128340000	NLGN4Y
2	127600001	127640000	STK3
2	122700001	122740000	CA3B
2	122460001	122500000	RALYL
1	121700001	121740000	PDHA2
1	121700001	121740000	MAP3K15
1	119620001	119660000	EIF2S3
2	119300001	119340000	ZFHX4
2	118680001	118720000	HNF4G
2	116760001	116800000	LACTB2
2	116760001	116800000	XKR9
2	113780001	113820000	GGH
2	113780001	113820000	TTPA
2	113760001	113800000	NKAIN3
2	113280001	113320000	CLVS1
2	112700001	112740000	CA8
2	111880001	111920000	FAM110B
2	111000001	111040000	TMEM68
1	110840001	110880000	PDE9A
1	110140001	110180000	BACE2
2	110080001	110120000	NPBWR1
1	109900001	109940000	DSCAM
3	109340001	109380000	RUNX2
1	108600001	108640000	KCNJ6
1	108320001	108360000	RIPPLY3
1	108320001	108360000	HLCS
1	108320001	108360000	TTC3
1	108040001	108080000	CLDN14
1	107980001	108020000	MORC4
1	107980001	108020000	CHAF1B
1	107940001	107980000	gga-mir-7452
1	107940001	107980000	DOP1B
2	106980001	107020000	ASXL3
1	106880001	106920000	ITSN1
1	106220001	106260000	MIS18A
1	106220001	106260000	URB1
1	105820001	105860000	TIAM1
3	103980001	104020000	ATAD2B
1	103920001	103960000	APP
2	102820001	102860000	RBBP8
2	102420001	102460000	ESCO1
2	102420001	102460000	ABHD3
2	102400001	102440000	GREB1L
1	102300001	102340000	NCAM2
2	101800001	101840000	ADCYAP1
1	100900001	100940000	CHODL
2	100580001	100620000	DLGAP1
1	98560001	98600000	ROBO2
1	97640001	97680000	ROBO1
1	97000001	97040000	Metazoa_SRP
2	96980001	97020000	CEP192
2	96980001	97020000	PTPN2
2	96980001	97020000	SEH1L
1	90500001	90540000	EPHA3
1	88780001	88820000	MYH15
2	88060001	88100000	GABBR2
1	87760001	87800000	CBLB
3	86900001	86940000	DST
2	85800001	85840000	CLPTM1L
2	85800001	85840000	LPCAT1
4	85620001	85660000	RNF103
4	85620001	85660000	RMND5A
4	85620001	85660000	CD8A
4	85220001	85260000	FGFRL1
1	85120001	85160000	XCL1
1	85020001	85060000	DPT
1	83860001	83900000	GRAMD1C
4	83020001	83060000	NAT8L
1	82700001	82740000	LSAMP
4	82580001	82620000	RNF4
4	82580001	82620000	CFAP99
4	82180001	82220000	GRK4
4	82180001	82220000	HTT
Z	82080001	82120000	PAX5
Z	81840001	81880000	ZBTB5
Z	81840001	81880000	POLR1E
Z	81840001	81880000	GRHPR
3	81740001	81780000	KCNQ5
1	81320001	81360000	CHD1L
1	81320001	81360000	TMEM39A
1	81160001	81200000	SLC22A15
3	80660001	80700000	FILIP1
1	80160001	80200000	VTCN1
1	80160001	80200000	TNFRSF1A
1	80160001	80200000	METTL16
2	78620001	78660000	SEMA5A
1	78280001	78320000	CLCN1
4	78240001	78280000	ZNF518B
1	78180001	78220000	ZYX
1	78180001	78220000	EPHA1
1	77440001	77480000	CSTA
1	77440001	77480000	FAM162A
1	77440001	77480000	KPNA1
1	77440001	77480000	CCDC58
4	76260001	76300000	LDB2
3	76140001	76180000	CNR1
4	75820001	75860000	LCORL
4	75820001	75860000	NCAPG
1	75380001	75420000	FKBP4
1	75380001	75420000	ITFG2
4	75020001	75060000	gga-mir-218-1
4	75020001	75060000	SLIT2
4	73600001	73640000	CCDC149
1	73060001	73100000	CCDC91
2	72100001	72140000	CDH10
1	71860001	71900000	DUSP16
1	71860001	71900000	BORCS5
Z	71820001	71860000	TNFAIP8
1	71560001	71600000	ETV6
Z	71200001	71240000	ACO1
Z	71140001	71180000	DGKQ
Z	71000001	71040000	TMOD1
Z	71000001	71040000	TDRD7
4	69960001	70000000	NWD2
4	69880001	69920000	C4orf19
1	69260001	69300000	SHISAL1
3	68740001	68780000	PREP
1	68740001	68780000	SCUBE1
1	68520001	68560000	TSPO
1	68520001	68560000	MCAT
1	68520001	68560000	TTLL12
1	68380001	68420000	ARFGAP3
1	68380001	68420000	PACSIN2
4	68320001	68360000	SLC30A9
1	68280001	68320000	CYB5R1
1	68280001	68320000	PPFIBP1
1	68040001	68080000	STK38L
1	68020001	68060000	MED21
1	67960001	68000000	INTS13
1	67960001	68000000	FGFR1OP2
1	67960001	68000000	TM7SF3
1	67580001	67620000	BHLHE41
1	67580001	67620000	SSPN
1	67520001	67560000	RASSF8
4	67160001	67200000	GABRG1
3	66860001	66900000	FIG4
4	66720001	66760000	CORIN
1	66660001	66700000	ST8SIA1
1	66540001	66580000	C2CD5
1	66480001	66520000	ETNK1
1	66160001	66200000	SOX5
4	65960001	66000000	USP46
Z	65900001	65940000	PALM2AKAP2
3	65760001	65800000	LAMA4
2	65380001	65420000	FARS2
Z	65300001	65340000	MRPL50
Z	65300001	65340000	RNF20
Z	65300001	65340000	ALDOB
1	64960001	65000000	PDE3A
3	64880001	64920000	MARCKS
1	64540001	64580000	AEBP2
4	64540001	64580000	DLC1
1	64500001	64540000	PLEKHA5
2	64100001	64140000	SLC35B3
Z	63940001	63980000	ZCCHC9
Z	63940001	63980000	CKMT2
3	63840001	63880000	FAM26E
3	63840001	63880000	CALHM6
3	63840001	63880000	TRAPPC3L
3	63780001	63820000	KPNA5
3	63780001	63820000	ZUP1
1	63180001	63220000	SLC15A5
2	63040001	63080000	NEDD9
2	63040001	63080000	C1orf145
Z	62960001	63000000	gga-mir-1756a
Z	62960001	63000000	XRCC4
Z	62960001	63000000	VCAN
4	62880001	62920000	MTUS1
3	62740001	62780000	FAM184A
2	62640001	62680000	EDN1
1	61500001	61540000	CACNA1C
1	61000001	61040000	LRTM2
4	60660001	60700000	BANK1
1	60460001	60500000	WNK1
1	60140001	60180000	SLC6A12
3	59880001	59920000	NCOA7
1	59500001	59540000	DENND5B
5	58220001	58260000	GNG2
5	58220001	58260000	C5H14orf166
5	57940001	57980000	ATP5S
5	57940001	57980000	CDKL1
5	57940001	57980000	MAP4K5
5	57820001	57860000	Metazoa_SRP
5	57820001	57860000	Metazoa_SRP
5	57820001	57860000	Metazoa_SRP
5	57820001	57860000	KLHDC2
5	57820001	57860000	NEMF
5	57820001	57860000	ARF6
2	57800001	57840000	ALDH5A1
2	57800001	57840000	GPLD1
2	57800001	57840000	KIAA0319
1	57800001	57840000	CHRM2
1	57560001	57600000	DGKI
3	56900001	56940000	TAAR2
3	56900001	56940000	VNN1
3	56900001	56940000	TAAR5
4	56840001	56880000	ANK2
1	56260001	56300000	KIAA1549
2	55500001	55540000	SLC12A7
2	55500001	55540000	TRIP13
2	54860001	54900000	ADCY1
Z	52440001	52480000	CPLX1
5	52440001	52480000	NUDT14
5	52340001	52380000	JAG2
Z	50180001	50220000	PAM
4	49760001	49800000	SHROOM3
4	49440001	49480000	TNKS
1	49200001	49240000	SERHL
1	49200001	49240000	RRP7A
1	49200001	49240000	SOCS1L
2	49140001	49180000	AMPH
5	48520001	48560000	EML1
4	48360001	48400000	ADGRL3
3	48260001	48300000	KATNA1
3	48260001	48300000	LATS1
3	48180001	48220000	ZC3H12D
3	48180001	48220000	TAB2
3	48180001	48220000	PPIL4
3	47920001	47960000	UST
Z	47820001	47860000	FBXL17
1	47820001	47860000	CNOT4
2	47700001	47740000	BBS9
1	47040001	47080000	ANKS1B
3	46700001	46740000	SHPRH
4	46320001	46360000	THAP9
4	46320001	46360000	SEC31A
Z	44760001	44800000	CDC42SE2
Z	44580001	44620000	ROR2
5	44540001	44580000	PPP4R3A
2	43880001	43920000	EIF1B
2	43760001	43800000	TRAK1
2	43760001	43800000	CCK
5	43360001	43400000	EML5
2	43040001	43080000	CLEC3B
2	43040001	43080000	EXOSC7
2	43040001	43080000	ZDHHC3
4	42880001	42920000	GALNTL6
3	42600001	42640000	RNASET2
3	42600001	42640000	CEP43
3	41720001	41760000	SMOC2
2	41460001	41500000	CAPN7
2	41400001	41440000	SH3BP5
3	41400001	41440000	THBS2
5	40940001	40980000	TSHR
5	40940001	40980000	CEP128
1	40420001	40460000	PPFIA2
3	40040001	40080000	RAB4A
3	40040001	40080000	CCSAP
1	39960001	40000000	PTPRQ
3	39580001	39620000	DISC1
5	39220001	39260000	IRF2BPL
3	39160001	39200000	MAP10
3	39080001	39120000	NTPCR
3	39060001	39100000	PCNX2
3	38980001	39020000	U1
3	38920001	38960000	MAP3K21
3	38780001	38820000	KCNK1
4	38620001	38660000	GSTCD
3	38580001	38620000	SLC35F3
3	37640001	37680000	MTR
1	36840001	36880000	TRHDE
7	36660001	36700000	BAZ2B
7	36660001	36700000	MARCHF7
4	36080001	36120000	CCSER1
3	36060001	36100000	RGS7
3	35960001	36000000	PIGM
7	35720001	35760000	GALNT13
7	35720001	35760000	KCNJ3
6	35260001	35300000	GLRX3
Z	34740001	34780000	APBA1
Z	34680001	34720000	FAM189A2
Z	34600001	34640000	TJP2
3	34500001	34540000	KIF26B
5	34420001	34460000	COCH
Z	34220001	34260000	FOCAD
3	33920001	33960000	SCCPDH
3	33920001	33960000	AHCTF1
Z	33880001	33920000	SLC24A2
Z	33740001	33780000	RPS6
Z	33740001	33780000	ACER2
6	33460001	33500000	UROS
6	33460001	33500000	DHX32
6	33460001	33500000	EDRF1
6	33460001	33500000	BCCIP
5	33180001	33220000	NOVA1
5	33160001	33200000	gga-mir-3532
6	33120001	33160000	FAM175B
1	32800001	32840000	TAFA2
4	32260001	32300000	NR3C2
Z	32080001	32120000	CCDC171
4	31940001	31980000	TMEM184C
4	31940001	31980000	PRMT9
Z	31940001	31980000	PSIP1
7	31900001	31940000	LRP1B
4	31660001	31700000	TTC29
4	31400001	31440000	SLC10A7
4	31280001	31320000	ZNF827
4	31040001	31080000	OTUD4
5	30640001	30680000	FMN1
4	30280001	30320000	INPP4B
3	30180001	30220000	MDGA1
4	30020001	30060000	IL15
4	29900001	29940000	ZNF330
4	29800001	29840000	RNF150
4	29340001	29380000	SETD7
4	29340001	29380000	MGST2
3	29180001	29220000	KCNK16
3	29180001	29220000	KIF6
3	29180001	29220000	KCNK17
5	29080001	29120000	ARG2
5	29080001	29120000	ZFYVE26
5	29080001	29120000	VTI1B
5	29000001	29040000	PLEKHH1
Z	28940001	28980000	PTPRD
5	28100001	28140000	SUSD6
6	28000001	28040000	TCF7L2
2	27580001	27620000	DGKB
1	27320001	27360000	DOCK4
3	26320001	26360000	PRKCE
6	25580001	25620000	SORCS3
8	25520001	25560000	SSBP3
Z	25480001	25520000	TMEM252
Z	25480001	25520000	PGM5
Z	25280001	25320000	MRPS27
5	25120001	25160000	AXL
8	25000001	25040000	CZIB
8	25000001	25040000	gga-mir-1675
8	25000001	25040000	MAGOH
8	25000001	25040000	LRP8
6	24640001	24680000	NEURL1
8	24620001	24660000	BTF3L4
8	24620001	24660000	ZFYVE9
2	24420001	24460000	DLX5
2	24420001	24460000	DLX6
5	24420001	24460000	ZFYVE19
4	24160001	24200000	TLL1
4	23800001	23840000	TMEM192
4	23800001	23840000	KLHL2
4	23780001	23820000	APELA
8	23760001	23800000	BEND5
7	23560001	23600000	PECR
7	23540001	23580000	TMEM169
7	23400001	23440000	MARCHF4
7	23200001	23240000	IGFBP5
6	23060001	23100000	COX15
6	23060001	23100000	ATP6V0E2
6	23060001	23100000	ENTPD7
6	23060001	23100000	NKX2-3
6	23060001	23100000	GOT1
6	23060001	23100000	SLC25A28
4	22980001	23020000	FSTL5
9	22900001	22940000	CCNL1
3	22260001	22300000	SLC30A1
3	22260001	22300000	gga-mir-6640
3	22260001	22300000	NEK2
7	22200001	22240000	GLB1L
7	22200001	22240000	ATG9A
7	22200001	22240000	ZFAND2B
7	22200001	22240000	ANKZF1
7	22200001	22240000	ABCB6
4	22200001	22240000	RAPGEF2
7	22160001	22200000	DES
7	22160001	22200000	PTPRN
7	22160001	22200000	DNAJB2
7	22160001	22200000	DNPEP
3	21980001	22020000	PACC1
8	21600001	21640000	RBP
7	21420001	21460000	PSMD14
7	21420001	21460000	TANK
7	21280001	21320000	SLC4A10
Z	20980001	21020000	MAST4
6	20560001	20600000	PCGF5
7	20540001	20580000	FIGN
10	20420001	20460000	TMED3
10	20420001	20460000	GNRHR
10	20420001	20460000	MESP1
10	20420001	20460000	ANPEP
10	20420001	20460000	ZNF710
10	20420001	20460000	AP3S2
4	20360001	20400000	LRAT
3	20260001	20300000	ESRRG
12	20240001	20280000	FGD5
6	20220001	20260000	gga-mir-107
6	20220001	20260000	PANK1
6	20180001	20220000	IFIT5
6	20180001	20220000	SLC16A12
6	20160001	20200000	CH25H
6	20160001	20200000	LIPA
Z	20160001	20200000	RGS7BP
8	20140001	20180000	gga-mir-6647
10	20120001	20160000	ADAMTS7
10	20100001	20140000	MORF4L2
6	19980001	20020000	ANKRD22
8	19920001	19960000	PIF1
8	19920001	19960000	ST6GALNAC3
11	19880001	19920000	TMEM231
11	19880001	19920000	ADAT1
11	19880001	19920000	GABARAPL2
11	19880001	19920000	CHST6
4	19820001	19860000	TRIM2
12	19480001	19520000	GRM7
8	19380001	19420000	ZZZ3
8	19360001	19400000	USP33
6	19320001	19360000	LRRC18
8	19260001	19300000	FUBP1
8	19260001	19300000	NEXN
8	19260001	19300000	MIGA1
3	19220001	19260000	LYPLAL1
5	19160001	19200000	CD44
5	19000001	19040000	EHF
8	18900001	18940000	ADGRL4
13	18860001	18900000	KDM3B
8	18820001	18860000	gga-mir-1620
13	18820001	18860000	CTBPL
13	18820001	18860000	GFRA3
13	18720001	18760000	DPYSL3
13	18720001	18760000	JAKMIP2
9	18680001	18720000	NAALADL2
6	18620001	18660000	FAM21C
4	18380001	18420000	AFF2
5	18380001	18420000	SHANK2
Z	18320001	18360000	PDE4D
10	18060001	18100000	SNRPA1
10	18060001	18100000	SELENOS
10	18060001	18100000	PCSK6
8	18000001	18040000	ADGRL2
3	17920001	17960000	TLR5
3	17920001	17960000	SUSD4
2	17800001	17840000	DNAJC1
4	17680001	17720000	MTMR1
4	17680001	17720000	CD99L2
7	17620001	17660000	PPP1R9B
4	17620001	17660000	GPR50
4	17620001	17660000	HMGB3
11	17340001	17380000	FOXC2
11	17340001	17380000	MTHFSD
3	17280001	17320000	TMEM63A
2	17160001	17200000	KIAA1217
Z	17000001	17040000	IL31RA
Z	17000001	17040000	IL6ST
Z	16920001	16960000	DDX4
Z	16920001	16960000	SLC38A9
5	16920001	16960000	FADS2
5	16840001	16880000	CPT1A
4	16720001	16760000	FAM199X
4	16720001	16760000	COMMD5
4	16560001	16600000	SLC25A5
4	16560001	16600000	SLC25A43
4	16560001	16600000	gga-mir-1757
4	16540001	16580000	NKRF
4	16540001	16580000	CXorf56
4	16540001	16580000	UBE2A
4	16520001	16560000	SEPT6
12	16500001	16540000	FOXP1
3	16400001	16440000	SLC8A1
11	16300001	16340000	CDH13
7	16200001	16240000	MTX2
Z	16140001	16180000	NDUFS4
8	16080001	16120000	LMO4
12	15780001	15820000	FRMD4B
11	15780001	15820000	PNAT3
11	15780001	15820000	NAT
11	15780001	15820000	MPHOSPH6
11	15780001	15820000	PNAT10
12	15700001	15740000	LMOD3
12	15700001	15740000	TMF1
12	15700001	15740000	UBA3
12	15700001	15740000	ARL6IP5
7	15500001	15540000	RBM45
7	15500001	15540000	OSBPL6
8	15360001	15400000	ZNF326
8	15360001	15400000	LRRC8D
2	15340001	15380000	WAC
4	15320001	15360000	TENM1
12	15160001	15200000	SUCLG2
Z	15120001	15160000	ISL1
12	15020001	15060000	KBTBD8
10	14880001	14920000	SLCO3A1
8	14880001	14920000	CDC7
5	14780001	14820000	BRSK1
3	14740001	14780000	TMX4
3	14740001	14780000	HAO1
7	14340001	14380000	ITGA4
1	14080001	14120000	PUS7
13	14080001	14120000	FLT4
13	14080001	14120000	RNF130
12	14060001	14100000	PRICKLE2
6	14040001	14080000	DLG5
7	14000001	14040000	PDE1A
Z	13780001	13820000	NNT
1	13720001	13760000	LHFPL3
Z	13700001	13740000	TMEM267
Z	13700001	13740000	C5orf34
Z	13700001	13740000	PAIP1
Z	13640001	13680000	NIM1K
Z	13640001	13680000	HMGCS1
7	13580001	13620000	RAPH1
7	13580001	13620000	ABI2
Z	13500001	13540000	GHR
10	13420001	13460000	RLBP1
10	13420001	13460000	ABHD2
4	13360001	13400000	PAK3
4	13360001	13400000	CAPN6
2	13360001	13400000	PARD3
5	13360001	13400000	SLC22A18
8	13300001	13340000	PTBP2
6	13140001	13180000	ZMIZ1
5	13120001	13160000	OSBPL5
20	13040001	13080000	gga-mir-6677
20	13040001	13080000	gga-mir-1687
6	12980001	13020000	ZCCHC24
7	12740001	12780000	NRP2
7	12740001	12780000	PARD3B
12	12720001	12760000	FHIT
6	12680001	12720000	CHST3
6	12680001	12720000	AIFM2
6	12680001	12720000	H2AFY2
9	12520001	12560000	AGTR1
14	12320001	12360000	GTF3C1
14	12320001	12360000	KATNIP
20	12320001	12360000	PFDN4
20	12320001	12360000	CYP24A1
10	12140001	12180000	EFL1
7	12100001	12140000	CCNYL1
7	12100001	12140000	PLEKHM3
15	12000001	12040000	MED13L
7	11960001	12000000	WDR12
7	11960001	12000000	CARF
7	11880001	11920000	BMPR2
2	11820001	11860000	KLF6
12	11800001	11840000	LHFPL4
12	11800001	11840000	MTMR14
12	11800001	11840000	SETD5
9	11680001	11720000	PLSCR1
9	11680001	11720000	PLOD2
20	11620001	11660000	RAE1
20	11620001	11660000	RBM38
20	11620001	11660000	SPO11
7	11580001	11620000	CDK15
20	11560001	11600000	PCK1
1	11520001	11560000	GNAI1
15	11480001	11520000	WSB2
15	11480001	11520000	RFC5
15	11480001	11520000	RASAL1
15	11480001	11520000	KSR2
13	11440001	11480000	EBF1
1	11340001	11380000	CD36
12	11280001	11320000	SLC6A6
2	10780001	10820000	ADARB2
10	10740001	10780000	FBN1
10	10480001	10520000	SLC24A5
10	10480001	10520000	MYEF2
17	10340001	10380000	ALC
17	10340001	10380000	LMX1B
5	10340001	10380000	LMO1
10	10260001	10300000	SEMA6D
7	10260001	10300000	RFTN2
7	10180001	10220000	COQ10B
7	10180001	10220000	gga-mir-1603
7	10180001	10220000	SF3B1
7	10120001	10160000	ANKRD44
7	10040001	10080000	PGAP1
7	9960001	10000000	GTF3C3
19	9960001	10000000	PITPNM3
19	9960001	10000000	KIAA0753
13	9940001	9980000	STC2
7	9920001	9960000	HECW2
19	9920001	9960000	MED31
19	9920001	9960000	TXNDC17
19	9920001	9960000	XAF1
19	9920001	9960000	SLC13A5
5	9720001	9760000	SCUBE2
5	9720001	9760000	DENND5A
10	9700001	9740000	GLDN
10	9660001	9700000	CYP19A1
20	9540001	9580000	TPD52L2
20	9540001	9580000	ZBTB46
13	9320001	9360000	ADRB2
14	9180001	9220000	KDELR2
14	9180001	9220000	DAGLB
14	9180001	9220000	RAC1
15	8940001	8980000	RAB36
15	8940001	8980000	BCR
15	8940001	8980000	RSPH14
9	8700001	8740000	DOCK10
2	8640001	8680000	UBE3C
20	8440001	8480000	gga-mir-6567
20	8440001	8480000	SLC17A9
15	8400001	8440000	DDTL
15	8400001	8440000	GSTT1
15	8400001	8440000	CABIN1
20	8100001	8140000	gga-mir-1a-1
20	8100001	8140000	gga-mir-1773
20	8100001	8140000	gga-mir-133a-2
9	8080001	8120000	PAX3
17	8040001	8080000	AGPAT2
17	8040001	8080000	gga-mir-126
17	8040001	8080000	EGFL7
20	8000001	8040000	GATA5
20	7940001	7980000	CABLES2
20	7940001	7980000	RBBP8NL
18	7840001	7880000	FAM20A
18	7840001	7880000	WIPI1
18	7840001	7880000	PRKAR1A
Z	7840001	7880000	DNAI1
18	7500001	7540000	CEP112
20	7500001	7540000	CDH4
11	7480001	7520000	PHKB
27	7320001	7360000	KRT12
27	7320001	7360000	KRT222
27	7320001	7360000	KRT23
27	7320001	7360000	KRT40
14	7140001	7180000	CACNG3
14	7140001	7180000	RBBP6
Z	7120001	7160000	TPGS2
Z	7100001	7140000	KIAA1328
9	7020001	7060000	PXYLP1
18	6740001	6780000	ZNF207
18	6740001	6780000	ERN1
18	6720001	6760000	C17orf75
18	6720001	6760000	RHBDL3
18	6640001	6680000	ADAP2
18	6640001	6680000	RHOT1
20	6560001	6600000	KCNB1
8	6540001	6580000	SOAT1
10	6020001	6060000	KLF13
7	5980001	6020000	ASB1
11	5920001	5960000	SALL1
7	5900001	5940000	USP40
15	5900001	5940000	TMEM120B
15	5900001	5940000	RHOF
15	5900001	5940000	SETD1A
7	5840001	5880000	UGT1A1
19	5740001	5780000	gga-mir-1696
19	5740001	5780000	SRR
19	5740001	5780000	POLDIP2
19	5740001	5780000	SMG6
7	5720001	5760000	ARL4C
13	5700001	5740000	TENM2
7	5620001	5660000	SPP2
7	5620001	5660000	TRPM8
3	5560001	5600000	KIF16B
7	5520001	5560000	AGAP1
7	5460001	5500000	gga-mir-1694
13	5420001	5460000	gga-mir-103-1
13	5420001	5460000	gga-mir-6569
13	5420001	5460000	PANK3
13	5420001	5460000	SLIT3
5	5300001	5340000	IMMP1L
5	5300001	5340000	ELP4
24	5280001	5320000	CEP164
24	5280001	5320000	DSCAML1
7	5220001	5260000	GBX2
22	5220001	5260000	YKT6
22	5220001	5260000	NUDCD3
22	5220001	5260000	GCK
22	5220001	5260000	CAMK2B
7	5200001	5240000	ASB18
7	5180001	5220000	IQCA1
7	5060001	5100000	CXCR7
21	5000001	5040000	gga-mir-12246
21	5000001	5040000	KAZN
18	4980001	5020000	DCXR
18	4980001	5020000	RAC3
18	4980001	5020000	CENPX
18	4980001	5020000	LRRC45
18	4980001	5020000	ASPSCR1
18	4980001	5020000	RFNG
19	4980001	5020000	MRPS17
19	4980001	5020000	NIPSNAP2
33	4900001	4940000	SLC11A2
7	4880001	4920000	COL6A3
10	4880001	4920000	VPS13C
8	4840001	4880000	SUCO
8	4840001	4880000	FASLG
7	4820001	4860000	MLPH
7	4800001	4840000	RAB17
7	4800001	4840000	PRLH
7	4760001	4800000	LRRFIP1
7	4680001	4720000	RAMP1
7	4680001	4720000	UBE2F
27	4640001	4680000	CRHR1
7	4600001	4640000	IFNL3A
21	4560001	4600000	IFFO2
7	4540001	4580000	MREG
18	4480001	4520000	FOXJ1
18	4480001	4520000	RNF157
18	4480001	4520000	EXOC7
26	4400001	4440000	HMGA1
26	4400001	4440000	NUDT3
7	4380001	4420000	ATIC
7	4380001	4420000	FN1
28	4360001	4400000	gga-mir-6693
28	4360001	4400000	SMIM7
28	4360001	4400000	SIN3B
28	4360001	4400000	TMEM38A
17	4340001	4380000	BRINP1
7	4340001	4380000	ABCA12
7	4180001	4220000	VWC2L
7	4180001	4220000	BARD1
7	4100001	4140000	SPAG16
17	3840001	3880000	ASTN2
12	3740001	3780000	IPPK
12	3740001	3780000	ECM2
12	3740001	3780000	CENPP
24	3740001	3780000	GRIK4
24	3740001	3780000	ARHGEF12
5	3720001	3760000	FIBIN
5	3720001	3760000	BBOX1
7	3660001	3700000	IKZF2
5	3640001	3680000	SLC5A12
9	3620001	3660000	VPS8
6	3580001	3620000	OGDHL
17	3540001	3580000	PAPPA
5	3420001	3460000	ANO3
7	3360001	3400000	ERBB4
5	3200001	3240000	GAS2
15	3060001	3100000	SFSWAP
19	2980001	3020000	RFC2
19	2980001	3020000	LAT2
15	2940001	2980000	ULK1
7	2680001	2720000	UNC80
7	2680001	2720000	KANSL1L
22	2660001	2700000	FGFR1
22	2660001	2700000	TACC1
6	2640001	2680000	GRID1
21	2600001	2640000	gga-mir-200a
21	2600001	2640000	gga-mir-200b
12	2560001	2600000	DOCK3
1	2420001	2460000	EXOC4
5	2320001	2360000	PRMT3
13	2260001	2300000	ANKHD1
24	2220001	2260000	OPCML
12	2180001	2220000	HEMK1
13	2140001	2180000	PFDN1
13	2140001	2180000	HBEGF
5	2040001	2080000	NAV2
24	2020001	2060000	gga-mir-1601
24	2020001	2060000	NTM
5	1840001	1880000	PSMD13
5	1840001	1880000	RIC8A
5	1840001	1880000	VPS51
5	1840001	1880000	SIRT3
5	1840001	1880000	BET1L
5	1840001	1880000	NADSYN1
16	1780001	1820000	S_rRNA
1	1780001	1820000	NET1
1	1720001	1760000	ASB13
1	1720001	1760000	TASOR2
20	1700001	1740000	RALY
22	1660001	1700000	DOK2
22	1660001	1700000	XPO7
24	1660001	1700000	ADAMTS8
24	1660001	1700000	ZBTB44
18	1640001	1680000	PIRT
6	1540001	1580000	BICC1
2	1480001	1520000	ADCYAP1R1
7	1400001	1440000	ZC3H15
11	1360001	1400000	HSD11B2
11	1360001	1400000	AGRP
11	1360001	1400000	ATP6V0D1
23	1360001	1400000	SCMH1
23	1360001	1400000	CTPS1
17	1320001	1360000	RNF208
17	1320001	1360000	NDOR1
17	1320001	1360000	RNF224
8	1300001	1340000	NTNG1
1	1280001	1320000	MIOX
1	1280001	1320000	LMF2
1	1280001	1320000	SCO2
1	1280001	1320000	NCAPH2
1	1280001	1320000	IRF5
2	1200001	1240000	AQP1
2	1200001	1240000	GHRHR
5	1080001	1120000	CHST14
5	1080001	1120000	PRLHR2
5	1080001	1120000	BAHD1
30	1000001	1040000	DNMT1
30	1000001	1040000	EIF3G
30	1000001	1040000	OLFM2
25	660001	700000	LMNA
25	660001	700000	DPF1
1	560001	600000	gga-mir-6708
1	560001	600000	gga-mir-1604
20	460001	500000	TGIF2
20	460001	500000	C20H20ORF24
20	460001	500000	MYL9
20	460001	500000	DLGAP4
30	440001	480000	NXNL1
30	440001	480000	SLC27A1
30	440001	480000	GMIP
30	440001	480000	PGLS
32	420001	460000	SAE1
25	360001	400000	PSMB4
25	360001	400000	gga-mir-6620
25	360001	400000	POGZ
25	360001	400000	CGN
23	300001	340000	UBXN11
23	300001	340000	SH3BGRL3
23	300001	340000	CEP85
23	300001	340000	CRYBG2
18	280001	320000	GAS7
20	260001	300000	AAR2
18	160001	200000	GLP2R
18	140001	180000	GSG1L2
18	20001	60000	ZNF302
30	20001	60000	SLC44A2
30	20001	60000	ILF3

## Sheet: Table S7
Table S7 gene name in top 1% sweep regions in yellow vs black + lavender model
CHROM	Gene_start	Gene_end	Offical_gene_name
2	117980001	118020000	TCEB1
2	147100001	147140000	TSNARE1
Z	57640001	57680000	TTC37
Z	57640001	57680000	FAM81B
1	105720001	105760000	CLDN8
Z	58040001	58080000	SLF1
Z	58040001	58080000	KIAA0825
1	189320001	189360000	GRM5
2	13580001	13620000	PARD3
Z	69260001	69300000	LINGO2
1	78160001	78200000	EPHA1
7	4760001	4800000	LRRFIP1
Z	7880001	7920000	ENHO
Z	7880001	7920000	RPP25L
Z	7880001	7920000	DCTN3
Z	7880001	7920000	DNAI1
2	22640001	22680000	EFCAB1
2	22640001	22680000	PEX1
2	22640001	22680000	RBM48
Z	57220001	57260000	ERAP1
Z	57220001	57260000	CAST
Z	57600001	57640000	RFESD
Z	57600001	57640000	ARSK
1	14560001	14600000	PRKAR2B
1	14560001	14600000	PIK3CG
Z	68840001	68880000	MOB3B
20	7760001	7800000	MTG2
20	7760001	7800000	HRH3
20	7760001	7800000	OSBPL2
10	4500001	4540000	USP3
15	3220001	3260000	STX2
Z	16860001	16900000	PLPP1
Z	16860001	16900000	SLC38A9
3	23780001	23820000	EML4
1	76340001	76380000	OVST
Z	58580001	58620000	NR2F1
Z	65420001	65460000	PLPPR1
Z	17380001	17420000	MAP3K1
Z	40080001	40120000	C9orf64
Z	40080001	40120000	gga-mir-7-1
Z	40080001	40120000	RMI1
Z	57760001	57800000	MCTP1
Z	12000001	12040000	LIFR
1	39840001	39880000	OTOGL
3	55280001	55320000	BCLAF1
17	7780001	7820000	COL5A1
3	51440001	51480000	ARID1B
Z	64320001	64360000	CCDC125
14	8120001	8160000	gga-mir-1786
15	4900001	4940000	NCOR2
4	340001	380000	GPR83L
3	46900001	46940000	GRM1
8	18780001	18820000	ADGRL4
21	600001	640000	PLEKHG5
21	600001	640000	HES2
21	600001	640000	GPR153
21	600001	640000	ICMT
21	600001	640000	TNFRSF25
21	600001	640000	ACOT7
21	600001	640000	RNF207
Z	57560001	57600000	RHOBTB3
3	22800001	22840000	SYT14
3	22800001	22840000	SERTAD4
20	8020001	8060000	GATA5
3	25140001	25180000	THADA
7	5820001	5860000	SH3BP4
7	5820001	5860000	UGT1A1
1	171820001	171860000	MRPS31
1	171820001	171860000	SLC25A15
3	64660001	64700000	HS3ST5
Z	40380001	40420000	NTRK2
Z	43640001	43680000	SEMA4D
Z	16940001	16980000	DDX4
Z	16740001	16780000	DHX29
Z	16740001	16780000	SKIV2L2
2	126220001	126260000	INTS8
11	19880001	19920000	TMEM231
11	19880001	19920000	ADAT1
11	19880001	19920000	GABARAPL2
11	19880001	19920000	CHST6
5	23880001	23920000	CHRM4
5	23880001	23920000	MDK
5	23880001	23920000	gga-mir-6706
5	23880001	23920000	DGKZ
Z	58260001	58300000	FAM172A
Z	26560001	26600000	VLDLR
1	14760001	14800000	COG5
1	1400001	1440000	STRIP2
1	1400001	1440000	SMKR1
1	1400001	1440000	NRF1
2	89880001	89920000	SCGN
2	89880001	89920000	CARMIL1
6	9360001	9400000	RHOBTB1
14	10220001	10260000	C16orf72
9	19380001	19420000	NCEH1
9	19380001	19420000	ECT2
2	10760001	10800000	ADARB2
2	99500001	99540000	LAMA1
2	119360001	119400000	ZFHX4
3	21960001	22000000	ATF3
3	21960001	22000000	PACC1
Z	26600001	26640000	PUM3
Z	26600001	26640000	KCNV2
1	146280001	146320000	STK24
Z	16960001	17000000	IL31RA
20	2200001	2240000	NECAB3
20	2200001	2240000	CBFA2T2
2	21940001	21980000	CDK14
1	40000001	40040000	PTPRQ
4	56100001	56140000	NDST4
3	70460001	70500000	GRIK2
14	2360001	2400000	PDGFA
Z	20180001	20220000	SREK1IP1
Z	20180001	20220000	RGS7BP
Z	20180001	20220000	CWC27
Z	62380001	62420000	EDIL3
7	11580001	11620000	CDK15
14	4260001	4300000	CYP3A4
14	4260001	4300000	SDK1
1	131980001	132020000	OCA2
5	23460001	23500000	C11orf49
11	10900001	10940000	SS18L2
11	10900001	10940000	GARRE1
1	44940001	44980000	CRADD
1	146260001	146300000	SLC15A1
19	3280001	3320000	UBE2G1
2	121320001	121360000	FABP9
2	121320001	121360000	FABP4
Z	41600001	41640000	AOPEP
1	160420001	160460000	PCDH9
6	8980001	9020000	ARID5B
Z	43580001	43620000	SECISBP2
9	11020001	11060000	SLC9A9
2	122260001	122300000	RALYL
Z	41740001	41780000	FANCC
1	21320001	21360000	GRM8
12	10040001	10080000	MGLL
12	10040001	10080000	ABTB1
5	52400001	52440000	NUDT14
3	102280001	102320000	TDRD15
Z	7920001	7960000	SIGMAR1
Z	7920001	7960000	ARID3C
Z	7920001	7960000	GALT
2	109980001	110020000	RB1CC1
Z	44600001	44640000	ROR2
8	19340001	19380000	USP33
8	19340001	19380000	ZZZ3
Z	68780001	68820000	TEK
7	16380001	16420000	LNPK
2	113780001	113820000	GGH
2	113780001	113820000	TTPA
4	49960001	50000000	NAAA
4	49960001	50000000	PPEF2
4	49960001	50000000	SDAD1
7	18920001	18960000	G6PC2
7	18920001	18960000	SPC25
7	18920001	18960000	gga-mir-1733
7	18920001	18960000	CERS6
3	63140001	63180000	ROS1
4	44260001	44300000	GPM6A
11	18660001	18700000	gga-mir-1785
11	18660001	18700000	ANKRD11
4	36720001	36760000	GRID2
1	113200001	113240000	GPR34
1	113200001	113240000	CASK
6	8860001	8900000	ZNF365
6	8860001	8900000	RTKN2
Z	26300001	26340000	SMARCA2
4	380001	420000	EDA2R
3	2620001	2660000	EML6
11	19820001	19860000	PHLPP2
11	19820001	19860000	TAT
5	53360001	53400000	SYNE2
14	7680001	7720000	KDM8
14	7680001	7720000	gga-mir-6548
14	7680001	7720000	NSMCE1
14	7680001	7720000	IL21R
2	50140001	50180000	SUGCT
3	54640001	54680000	TNFAIP3
1	71760001	71800000	gga-mir-12212
1	71760001	71800000	MANSC1
1	71760001	71800000	LRP6
3	20900001	20940000	KCNK2
1	57060001	57100000	TMEM178B
Z	22380001	22420000	JMY
2	46000001	46040000	STARD3NL
7	380001	420000	SLC40A1
2	68000001	68040000	PHLPP1
2	111220001	111260000	MOS
2	111220001	111260000	PLAG1
2	20660001	20700000	CROT
2	20660001	20700000	ABCB1
Z	47340001	47380000	MAN2A1
Z	44660001	44700000	SPTLC1
1	40300001	40340000	PPFIA2
3	3760001	3800000	gga-mir-1740
12	7240001	7280000	BICD2
Z	41760001	41800000	PTCH1
3	2700001	2740000	SPTBN1
5	23140001	23180000	SLC39A13
7	21360001	21400000	TBR1
7	21360001	21400000	PSMD14
1	174180001	174220000	DCLK1
5	3200001	3240000	GAS2
Z	8300001	8340000	IL11RA
Z	8300001	8340000	CNTFR
5	36740001	36780000	MBIP
4	39180001	39220000	TACR3
2	117580001	117620000	KCNB2
5	12920001	12960000	PTPN5
11	19780001	19820000	AP1G1
2	103180001	103220000	LAMA3
13	17740001	17780000	GDF9
13	17740001	17780000	gga-mir-12223
13	17740001	17780000	LEAP2
13	17740001	17780000	UQCRQ
2	120600001	120640000	STMN2
Z	47740001	47780000	FBXL17
1	44700001	44740000	EEA1
1	106000001	106040000	SOD1
1	106000001	106040000	SCAF4
1	168400001	168440000	ENOX1
3	7240001	7280000	NRXN1
1	146300001	146340000	FARP1
3	26740001	26780000	EPAS1
1	80780001	80820000	GSK3B
3	34280001	34320000	SMYD3
3	34280001	34320000	KIF26B
7	8240001	8280000	TMEFF2
7	6600001	6640000	AHR2
4	87820001	87860000	CTNNA2
8	13380001	13420000	PTBP2
Z	13100001	13140000	PLCXD3
8	7740001	7780000	SERPINC1
8	7740001	7780000	RC3H1
2	20040001	20080000	RSU1
1	144560001	144600000	FGF14
5	13320001	13360000	PHLDA2
5	13320001	13360000	NAP1L4
5	13320001	13360000	SLC22A18
3	75900001	75940000	RNGTT
12	18960001	19000000	BHLHE40
Z	42500001	42540000	LRRC2
2	49120001	49160000	TARP
2	49120001	49160000	AMPH
3	20160001	20200000	ESRRG
1	195900001	195940000	POLD3
1	195900001	195940000	CHRDL2
3	108800001	108840000	MMUT
3	108800001	108840000	OPN5L2
18	8880001	8920000	SLC39A11
1	126000001	126040000	MID1
5	14560001	14600000	BRSK1
W	2600001	2640000	SMAD7B
3	98840001	98880000	NBAS
1	121660001	121700000	PDHA2
1	121660001	121700000	MAP3K15
Z	43540001	43580000	CKS2
Z	43540001	43580000	SHC3
Z	45840001	45880000	MCC
Z	44200001	44240000	AUH
7	1860001	1900000	ZNF804A
Z	16040001	16080000	FST
4	76160001	76200000	LDB2
2	6260001	6300000	C9ORF152
2	6260001	6300000	NUB1
2	6260001	6300000	WDR86
7	11680001	11720000	FZD7
2	130220001	130260000	ZFPM2
Z	13260001	13300000	C5orf51
Z	13260001	13300000	FBXO4
Z	13260001	13300000	OXCT1
12	7080001	7120000	SUSD3
12	7080001	7120000	FGD3
2	138180001	138220000	FER1L6
3	24200001	24240000	HAAO
5	44880001	44920000	SLC24A4
9	10460001	10500000	TFDP2
9	10460001	10500000	ATP1B3
1	15480001	15520000	KIF21A
1	121780001	121820000	ADGRG2
3	88200001	88240000	GCLC
5	44740001	44780000	ATXN3L
5	44740001	44780000	NDUFB1
5	44740001	44780000	TRIP11
5	44740001	44780000	CPSF2
2	46780001	46820000	EEPD1
1	1800001	1840000	TUBAL3
2	67140001	67180000	GMDS
11	18820001	18860000	TUBB3
11	18820001	18860000	DEF8
11	18820001	18860000	TCF25
11	18820001	18860000	MC1R
11	18820001	18860000	GAS8
2	13960001	14000000	NRP1
12	8840001	8880000	ARHGEF3
2	52800001	52840000	TPK1
12	8500001	8540000	ERC2
1	46980001	47020000	ANKS1B
Z	37620001	37660000	VPS13A
7	3900001	3940000	SPAG16
4	65460001	65500000	GSX2
4	65460001	65500000	CHIC2
2	96500001	96540000	MC2R
1	132320001	132360000	gga-mir-1805
1	132320001	132360000	GABRG3
Z	59520001	59560000	ARRDC3
9	10760001	10800000	PAQR9
9	10760001	10800000	U2SURP
1	136400001	136440000	TGFBRAP1
1	136400001	136440000	C1H2ORF49
3	41180001	41220000	DYNLT2
3	41180001	41220000	ERMARD
Z	8360001	8400000	CCL19
Z	8360001	8400000	CCL19
5	4780001	4820000	ARL14EP
9	18920001	18960000	NLGN1
6	27620001	27660000	TECTB
Z	23840001	23880000	POLK
Z	23840001	23880000	ANKDD1B
11	19680001	19720000	DHODH
11	19680001	19720000	DHX38
27	7820001	7860000	CCR10
27	7820001	7860000	EZH1
27	7820001	7860000	RAMP2
27	7820001	7860000	VPS25
27	7820001	7860000	CNTNAP1
8	28120001	28160000	FOXD3
8	28120001	28160000	ALG6
2	121260001	121300000	MRPL53
2	121260001	121300000	FABP5
1	179080001	179120000	SGCG
2	141620001	141660000	LRRC6
Z	43280001	43320000	NXNL2
1	2380001	2420000	EXOC4
1	17580001	17620000	TAFA5
2	102140001	102180000	THOC1
2	102140001	102180000	USP14
2	102140001	102180000	ROCK1
1	103820001	103860000	JAM2
1	103820001	103860000	ATP5PF
4	24900001	24940000	ANXA10
1	159280001	159320000	KLHL1
2	115220001	115260000	SGK3
1	156940001	156980000	KLF12
1	37820001	37860000	CAPS2
4	32140001	32180000	NR3C2
1	30500001	30540000	NELL2
2	96660001	96700000	LDLRAD4
5	26540001	26580000	PAPLN
7	22200001	22240000	GLB1L
7	22200001	22240000	ATG9A
7	22200001	22240000	ZFAND2B
7	22200001	22240000	ANKZF1
7	22200001	22240000	ABCB6
14	12500001	12540000	HBZ
14	12500001	12540000	HBAD
14	12500001	12540000	HBA1
14	12500001	12540000	MRPL28
14	12500001	12540000	PGAP6
3	21220001	21260000	PTPN14
24	1120001	1160000	KCNJ5
6	19420001	19460000	VSTM4
3	12680001	12720000	NDUFAF5
3	12680001	12720000	ITPKB
2	131880001	131920000	ANGPT1
4	59700001	59740000	RAP1GDS1
10	10340001	10380000	gga-mir-1744
10	10340001	10380000	SEMA6D
11	19060001	19100000	gga-mir-140
11	19060001	19100000	PSMD7
11	19060001	19100000	WWP2
2	36960001	37000000	UBE2E2
14	8080001	8120000	ABCC1
14	8080001	8120000	ABCC6
3	2220001	2260000	USP34
8	1760001	1800000	WDR47
8	1760001	1800000	CAMSAP2
2	100580001	100620000	DLGAP1
2	44600001	44640000	UBP1
2	44600001	44640000	CLASP2
24	480001	520000	gga-mir-12249
24	480001	520000	ST3GAL4
24	480001	520000	KIRREL3
2	39040001	39080000	RBMS3
19	8540001	8580000	AATF
2	145560001	145600000	TRAPPC9
Z	45340001	45380000	CHSY3
4	69520001	69560000	TLR1A
4	69520001	69560000	KLF3
8	6100001	6140000	CACNA1E
3	17280001	17320000	TMEM63A
5	52860001	52900000	BRF1
8	28700001	28740000	LEPR
1	163820001	163860000	DIAPH3
19	2120001	2160000	AUTS2
12	7900001	7940000	CACNA2D3
6	25540001	25580000	SORCS3
2	65360001	65400000	FARS2
Z	45760001	45800000	U2
Z	45760001	45800000	YTHDC2
Z	45760001	45800000	SLC27A6
2	91340001	91380000	TSHZ1
1	194220001	194260000	USP35
23	660001	700000	ZCCHC17
23	660001	700000	NWD1
9	11680001	11720000	PLSCR1
9	11680001	11720000	PLOD2
7	10180001	10220000	COQ10B
7	10180001	10220000	gga-mir-1603
7	10180001	10220000	SF3B1
1	36480001	36520000	ZFC3H1
1	36480001	36520000	TMEM19
2	144580001	144620000	COL22A1
7	10760001	10800000	SATB2
Z	43240001	43280000	SPIN1Z
Z	73060001	73100000	LVRN
2	101180001	101220000	METTL4
2	101180001	101220000	NDC80
1	66680001	66720000	ST8SIA1
13	5160001	5200000	SLIT3
9	23160001	23200000	PLCH1
1	69880001	69920000	ARHGAP8
5	55360001	55400000	TIMM9
5	55360001	55400000	TA3
Z	20120001	20160000	RNF180
2	98060001	98100000	NAPG
8	19440001	19480000	AK5
27	7860001	7900000	CNTD1
27	7860001	7900000	BECN1
27	7860001	7900000	PSME3
10	1920001	1960000	MYO9A
3	86240001	86280000	KHDRBS2
5	2260001	2300000	LEUTX
5	2260001	2300000	PRMT3
5	2260001	2300000	NAV2
9	5020001	5060000	MAB21L4
9	5020001	5060000	gga-mir-1704
9	5020001	5060000	KIF1A
9	5020001	5060000	AGXT
9	5020001	5060000	SNED1
Z	54580001	54620000	LPL
Z	42160001	42200000	ZNF367
Z	42160001	42200000	HABP4
23	2420001	2460000	MTFR1L
23	2420001	2460000	MAN1C1
1	184100001	184140000	CEP126
9	18160001	18200000	TBL1XR1
4	46380001	46420000	HNRNPDL
4	46380001	46420000	gga-mir-1804
4	46380001	46420000	TMEM150C
4	46380001	46420000	HNRNPD
4	46380001	46420000	ENOPH1
5	12620001	12660000	TPH1
5	12620001	12660000	SERGEF
1	11420001	11460000	GNAT3
33	3800001	3840000	DCTN2
33	3800001	3840000	KIF5A
11	18320001	18360000	ZNF469
11	18320001	18360000	ZFPM1
2	97840001	97880000	PIEZO2
4	60020001	60060000	TRMT10A
4	60020001	60060000	MTTP
3	68320001	68360000	ATG5
3	68320001	68360000	PRDM1
8	14640001	14680000	GLMN
8	14640001	14680000	BTBD8
8	14640001	14680000	EPHX4
2	88000001	88040000	GABBR2
3	60200001	60240000	RNF217
1	182500001	182540000	GRIA4
2	109600001	109640000	ST18
8	28960001	29000000	SLC35D1
8	28960001	29000000	MIER1
8	28960001	29000000	IL12RB2
20	2560001	2600000	TRPC4AP
20	2560001	2600000	MYH7B
1	58960001	59000000	FGD4
Z	7480001	7520000	DCAF12L2
1	140320001	140360000	COL4A2
2	113620001	113660000	NKAIN3
Z	63560001	63600000	RPS23
Z	63560001	63600000	ATG10
5	22340001	22380000	TSPAN18
3	97220001	97260000	ROCK2
1	135200001	135240000	IL18R1
1	135200001	135240000	IL18RAP
Z	21880001	21920000	CENPH
Z	21880001	21920000	MRPS36
Z	21880001	21920000	SLC30A5
5	31680001	31720000	C5H15orf41
1	43420001	43460000	ATP2B1
21	6640001	6680000	EIF4G3
1	174420001	174460000	NBEA
1	83760001	83800000	QTRT2
1	83760001	83800000	CCDC191
7	23220001	23260000	IGFBP5
7	23220001	23260000	IGFBP2
Z	25500001	25540000	TMEM252
Z	25500001	25540000	PGM5
4	1040001	1080000	EFNB1
6	5540001	5580000	RET
1	55080001	55120000	PAH
32	340001	380000	SMARCA4
3	35340001	35380000	CEP170
31	5720001	5760000	CHIR-B6
4	58720001	58760000	UNC5C
5	11440001	11480000	SOX6
Z	38520001	38560000	TLE4
Z	9180001	9220000	TPM2
Z	9180001	9220000	TLN1
1	136780001	136820000	UXS1
7	25860001	25900000	GLI2
Z	1760001	1800000	HDHD2
Z	1760001	1800000	KATNAL2
Z	1760001	1800000	PIAS2
4	22100001	22140000	RAPGEF2
1	125060001	125100000	FRMPD4
17	1980001	2020000	PNPLA7
6	33600001	33640000	ADAM12
9	10560001	10600000	GK5
9	10560001	10600000	XRN1
2	18960001	19000000	MALRD1
7	10320001	10360000	PLCL1
Z	44320001	44360000	NFIL3
17	4420001	4460000	BRINP1
4	44280001	44320000	WDR17
8	29680001	29720000	NEGR1
5	24620001	24660000	DLL4
21	2380001	2420000	ACAP3
21	2380001	2420000	PUSL1
2	104540001	104580000	CHST9
5	13180001	13220000	OSBPL5
18	4420001	4460000	SPHK1
18	4420001	4460000	UBE2O
18	4420001	4460000	PRPSAP1
1	125700001	125740000	ARHGAP6
11	16180001	16220000	CDH13
Z	42120001	42160000	HSD17B3
28	3340001	3380000	SGTA
28	3340001	3380000	DIRAS1
28	3340001	3380000	THOP1
28	3340001	3380000	SLC39A3
27	6780001	6820000	gga-mir-1735
27	6780001	6820000	MLLT6
27	6780001	6820000	PCGF2
1	140120001	140160000	COL4A1
3	30180001	30220000	MDGA1
14	11400001	11440000	RBFOX1
14	9020001	9060000	SDR42E2
14	9020001	9060000	EEF2K
Z	41640001	41680000	gga-mir-23b
Z	41640001	41680000	gga-mir-27b
2	21640001	21680000	STEAP2
Z	47680001	47720000	FER
4	14200001	14240000	RAB39B
4	14200001	14240000	VBP1
1	16380001	16420000	TBC1D22A
1	121380001	121420000	SH3KBP1
2	124160001	124200000	RIPK2
Z	20460001	20500000	ADAMTS6
W	2380001	2420000	SNORD58
W	2380001	2420000	SNORD58
W	2380001	2420000	SNORD58
W	2380001	2420000	SNORD58
11	16820001	16860000	COTL1
11	16820001	16860000	KLHL36
11	16820001	16860000	USP10
1	84520001	84560000	NEPRO
1	84520001	84560000	GTPBP8
1	84520001	84560000	CD200R1L
1	84520001	84560000	TAF13
1	99700001	99740000	NRIP1
3	2940001	2980000	PSME4
1	49100001	49140000	FMC1
1	49100001	49140000	UBN2
1	49100001	49140000	LUC7L2
7	2340001	2380000	FRZB
Z	22640001	22680000	LHFPL2
24	3700001	3740000	GRIK4
9	16120001	16160000	EPHB3
26	160001	200000	MAPK14
26	160001	200000	MAPK13
26	160001	200000	BRPF3
15	8720001	8760000	GUCD1
15	8720001	8760000	UPB1
1	57520001	57560000	DGKI
3	79540001	79580000	PHIP
1	171700001	171740000	CKAP2
1	171700001	171740000	NEK3
1	171700001	171740000	VPS36
1	171700001	171740000	NEK5
20	10500001	10540000	UBE2C
20	10500001	10540000	TNNC2
20	10500001	10540000	SNX21
20	10500001	10540000	ZSWIM3
20	10500001	10540000	NEURL2
20	10500001	10540000	CTSA
20	10500001	10540000	ACOT8
20	10500001	10540000	PLTP
10	4560001	4600000	RPS27L
10	4560001	4600000	RAB8B
7	5460001	5500000	gga-mir-1694
7	5460001	5500000	AGAP1
17	6680001	6720000	MED27
4	140001	180000	MSN
25	2680001	2720000	RHBG
11	420001	460000	CFAP20
11	420001	460000	MMP15
11	420001	460000	USB1
11	420001	460000	ZNF319
11	420001	460000	CSNK2A2
9	13160001	13200000	OPA1
17	5660001	5700000	LRRC8A
17	5660001	5700000	NUP188
17	5660001	5700000	DOLK
5	29580001	29620000	BMF
6	21120001	21160000	PLCE1
5	37300001	37340000	MIPOL1
3	56500001	56540000	EYA4
10	1680001	1720000	CSNK1G1
5	1340001	1380000	LUZP2
4	1720001	1760000	MID2
3	33720001	33760000	SLC30A6
3	33720001	33760000	SPAST
2	120300001	120340000	ZC2HC1A
2	120300001	120340000	IL7
Z	26740001	26780000	RFX3
4	35500001	35540000	MMRN1
9	13420001	13460000	MB21D2
23	5200001	5240000	gga-mir-1780
23	5200001	5240000	PTP4A2
23	5200001	5240000	KHDRBS1
4	65720001	65760000	LNX1
4	35980001	36020000	CCSER1
3	57820001	57860000	TMEM200A
1	113360001	113400000	RPL8
2	120900001	120940000	ZBTB10
3	67460001	67500000	AFG1L
3	67460001	67500000	SNX3
3	67460001	67500000	NR2E1
Z	41460001	41500000	FBP1
7	6120001	6160000	TWIST2
1	56740001	56780000	RAB19
1	56740001	56780000	MKRN4P
1	56740001	56780000	SLC37A3
27	5280001	5320000	CDC27
27	5280001	5320000	KANSL1
Z	28900001	28940000	PTPRD
2	19060001	19100000	ARL5B
2	19060001	19100000	NSUN6
Z	42420001	42460000	CFC1
1	112600001	112640000	MAOA
8	28860001	28900000	PDE4B
8	28860001	28900000	SGIP1
Z	37860001	37900000	GNAQ
1	74460001	74500000	ANO2
3	23420001	23460000	PKDCC
2	69300001	69340000	CDH6
25	3520001	3560000	FDPS
25	3520001	3560000	gga-mir-1629
25	3520001	3560000	RUSC1
25	3520001	3560000	CLK2
9	16580001	16620000	DCUN1D1
9	16580001	16620000	ATP11B
1	179800001	179840000	MICU2
Z	59920001	59960000	MBLAC2
Z	59920001	59960000	CETN3
4	60680001	60720000	BANK1
W	5940001	5980000	SPIN1W
1	47720001	47760000	NUP205
25	680001	720000	LMNA
1	98640001	98680000	ROBO2
21	5020001	5060000	KAZN
4	18280001	18320000	AFF2
2	28940001	28980000	SNX13
3	16060001	16100000	SLC22A7
3	16060001	16100000	TTL
3	16060001	16100000	TTBK1
1	84320001	84360000	APOV1
1	84320001	84360000	ILDR1
3	35940001	35980000	PIGM
3	35940001	35980000	RGS7
5	19020001	19060000	EHF
2	16560001	16600000	GPR158
15	2840001	2880000	NOC4L
15	2840001	2880000	EP400
4	75780001	75820000	NCAPG
15	4200001	4240000	TMEM132C
9	2760001	2800000	YEATS2
9	2760001	2800000	KLHL24
26	3760001	3800000	BCL2L15
26	3760001	3800000	DCLRE1B
26	3760001	3800000	PTPN22
26	3760001	3800000	AP4B1
26	3760001	3800000	HIPK1
2	122680001	122720000	CA3B
2	122680001	122720000	CA3A
19	2980001	3020000	RFC2
19	2980001	3020000	LAT2
26	4860001	4900000	FOXP4
22	2980001	3020000	KAT6A
22	2980001	3020000	AP3M2
2	112980001	113020000	CHD7
26	4700001	4740000	APOBEC2
26	4700001	4740000	OARD1
26	4700001	4740000	TSPO2
26	4700001	4740000	NFYA
2	144300001	144340000	FAM135B
3	33940001	33980000	SCCPDH
2	44380001	44420000	TMPPE
2	44380001	44420000	GLB1
2	44380001	44420000	CRTAP
3	84220001	84260000	gga-mir-6605
5	27220001	27260000	SIPA1L1
4	56580001	56620000	CAMK2D
6	23580001	23620000	KCNIP2
6	23580001	23620000	ARMH3
1	13040001	13080000	ARMC10
1	13040001	13080000	NAPEPLD
12	1120001	1160000	PBRM1
4	20860001	20900000	ASIC5
4	20860001	20900000	TDO2
2	43720001	43760000	TRAK1
3	90040001	90080000	CSMD1
Z	41400001	41440000	CTSV
Z	41400001	41440000	FBP2
9	13520001	13560000	FGF12
25	3280001	3320000	MHM2
25	3280001	3320000	S100A12
25	3280001	3320000	S100A6
25	3280001	3320000	S100A4
25	3280001	3320000	S100A16
25	3280001	3320000	EDSC
28	80001	120000	MVP
1	127480001	127520000	PNPLA4
12	7420001	7460000	CACNA1D
1	191660001	191700000	PICALM
11	10640001	10680000	CHST8
Z	42240001	42280000	PRXL2C
Z	42240001	42280000	CDC14B
1	39800001	39840000	RPS16
2	27720001	27760000	DGKB
1	1940001	1980000	SLC35B4
14	8720001	8760000	ARL6IP1
14	8720001	8760000	RPS15A
14	8720001	8760000	SMG1
2	110500001	110540000	SOX17
3	49560001	49600000	MYCT1
3	49560001	49600000	VIP
15	3060001	3100000	SFSWAP
6	20600001	20640000	HECTD2
10	19460001	19500000	MAP2K5
8	18960001	19000000	VTG1
3	60560001	60600000	NKAIN2
6	17280001	17320000	PDLIM1
2	11820001	11860000	KLF6
2	30660001	30700000	RAPGEF5
5	3480001	3520000	ANO3
2	30020001	30060000	ITGB8
2	62400001	62440000	PHACTR1
4	65900001	65940000	SCFD2
7	11820001	11860000	BMPR2
17	5140001	5180000	ORM1
17	5140001	5180000	SLC25A25
4	100001	140000	LAS1L
4	76600001	76640000	CD38
4	76600001	76640000	BST1
22	560001	600000	RASSF2
22	560001	600000	PRNP
22	560001	600000	PROM2
2	64900001	64940000	LY86
3	52540001	52580000	FUCA2
6	21000001	21040000	DD1CR
6	21000001	21040000	gga-mir-6657
6	21000001	21040000	TBC1D12
4	8900001	8940000	HDX
5	13260001	13300000	CARS
1	59780001	59820000	TMTC1
7	20980001	21020000	KCNH7
7	36560001	36600000	BAZ2B
3	33640001	33680000	NDUFAF7
3	33640001	33680000	PRKD3
Z	45380001	45420000	MINAR2
Z	45380001	45420000	ADAMTS19
Z	16080001	16120000	NDUFS4
20	5260001	5300000	RIMS4
7	12660001	12700000	NRP2
17	8280001	8320000	QSOX2
2	12900001	12940000	CCNY
23	5120001	5160000	ADGRB2
2	145660001	145700000	RPLP1
2	145660001	145700000	AGO2
2	54460001	54500000	RAMP3
Z	56660001	56700000	PRRC1
2	6580001	6620000	GALNT11
1	102260001	102300000	NCAM2
2	117940001	117980000	STAU2
1	88400001	88440000	BBX
3	70780001	70820000	ASCC3
5	45700001	45740000	SERPINA10
5	45700001	45740000	SPIA4
8	20000001	20040000	TMEM125
8	20000001	20040000	C1orf210
8	20000001	20040000	MPL
8	20000001	20040000	CDC20
8	20000001	20040000	TIE1
8	20000001	20040000	ELOVL1
2	96940001	96980000	CEP192
15	5500001	5540000	OGFOD2
15	5500001	5540000	ABCB9
15	5500001	5540000	VPS37B
8	28640001	28680000	DNAJC6
8	28640001	28680000	LEPROT
2	92500001	92540000	NETO1
3	10260001	10300000	PELI3
20	12740001	12780000	TSHZ2
1	93740001	93780000	gga-mir-6616
8	7660001	7700000	RABGAP1L
9	14900001	14940000	BCL6
