# Supplementary material for: Candidate pigmentation genes related to feather color variation in an indigenous chicken breed revealed by whole genome data
Source: Front Genet. 2022 Nov 21;13:985228. doi: 10.3389/fgene.2022.985228 (PMC9720402; doi:10.3389/fgene.2022.985228)
Supplement: Supplementary file 2 [file Table3.xlsx]

## Sheet: Table S8
Table S10 Summary of SNPs and INDEL in the high XP-XLR region of MLPH
CHROM	POS	REF	ALT	TYPE
chr7	4825011	G	T	SNP
chr7	4825023	A	G	SNP
chr7	4825062	C	T	SNP
chr7	4825103	G	A	SNP
chr7	4825160	A	G	SNP
chr7	4825161	C	T	SNP
chr7	4825214	A	G	SNP
chr7	4825217	G	A	SNP
chr7	4825218	G	A	SNP
chr7	4825262	G	A	SNP
chr7	4825271	C	T	SNP
chr7	4825277	G	A	SNP
chr7	4825296	T	C	SNP
chr7	4825311	T	C	SNP
chr7	4825394	C	G	SNP
chr7	4825415	G	A	SNP
chr7	4825428	C	T	SNP
chr7	4825435	T	C	SNP
chr7	4825443	T	C	SNP
chr7	4825454	G	A	SNP
chr7	4825459	G	A	SNP
chr7	4825460	C	T,A	SNP
chr7	4825462	A	G	SNP
chr7	4825478	C	T	SNP
chr7	4825607	G	A	SNP
chr7	4825854	A	G	SNP
chr7	4825964	G	A	SNP
chr7	4825965	A	C	SNP
chr7	4825988	C	T	SNP
chr7	4826001	T	A	SNP
chr7	4826015	C	T,*	SNP
chr7	4826016	G	*,A	SNP
chr7	4826023	T	C	SNP
chr7	4826027	G	C	SNP
chr7	4826041	A	G	SNP
chr7	4826047	T	C	SNP
chr7	4826074	T	C	SNP
chr7	4826083	C	G	SNP
chr7	4826098	G	C	SNP
chr7	4826107	T	C	SNP
chr7	4826113	T	C	SNP
chr7	4826114	G	A	SNP
chr7	4826115	T	G	SNP
chr7	4826143	A	G	SNP
chr7	4826178	A	G	SNP
chr7	4826186	C	T	SNP
chr7	4826191	C	T	SNP
chr7	4826214	G	C	SNP
chr7	4826215	G	A	SNP
chr7	4826223	G	T	SNP
chr7	4826244	T	C	SNP
chr7	4826269	C	T	SNP
chr7	4826286	G	A	SNP
chr7	4826295	A	G	SNP
chr7	4826332	C	T	SNP
chr7	4826355	G	A	SNP
chr7	4826359	C	T	SNP
chr7	4826388	G	C	SNP
chr7	4826412	G	A	SNP
chr7	4826453	C	T	SNP
chr7	4826454	G	A	SNP
chr7	4826493	C	A	SNP
chr7	4826508	G	C	SNP
chr7	4826600	G	A	SNP
chr7	4826712	A	G	SNP
chr7	4826765	G	A	SNP
chr7	4826812	G	C	SNP
chr7	4826864	A	G	SNP
chr7	4826868	C	T	SNP
chr7	4826869	C	G	SNP
chr7	4826878	C	T	SNP
chr7	4826879	G	A	SNP
chr7	4826903	C	A	SNP
chr7	4826957	C	T	SNP
chr7	4826958	A	G	SNP
chr7	4827041	C	T	SNP
chr7	4827053	C	T	SNP
chr7	4827054	G	A	SNP
chr7	4827135	C	T	SNP
chr7	4827141	G	T	SNP
chr7	4827239	G	A	SNP
chr7	4827326	G	C	SNP
chr7	4827357	A	G	SNP
chr7	4827367	T	G	SNP
chr7	4827417	A	G	SNP
chr7	4827426	T	C	SNP
chr7	4827429	A	G	SNP
chr7	4827476	G	T	SNP
chr7	4827565	A	C	SNP
chr7	4827588	G	C	SNP
chr7	4827589	A	G	SNP
chr7	4827646	G	A	SNP
chr7	4827678	T	C	SNP
chr7	4827714	C	A	SNP
chr7	4827737	G	A	SNP
chr7	4827747	A	G	SNP
chr7	4827749	C	T	SNP
chr7	4827794	C	T	SNP
chr7	4827824	G	A	SNP
chr7	4827841	A	T	SNP
chr7	4827905	G	A	SNP
chr7	4828198	G	A	SNP
chr7	4828220	C	T	SNP
chr7	4828293	G	A	SNP
chr7	4828298	G	A	SNP
chr7	4828328	G	A	SNP
chr7	4828345	A	G	SNP
chr7	4828353	C	T	SNP
chr7	4828405	C	T	SNP
chr7	4828554	T	C	SNP
chr7	4828555	G	A	SNP
chr7	4828559	A	G	SNP
chr7	4828580	A	G	SNP
chr7	4828693	C	T	SNP
chr7	4828732	G	A	SNP
chr7	4828738	C	A	SNP
chr7	4828753	A	G	SNP
chr7	4828759	T	C	SNP
chr7	4828765	G	T	SNP
chr7	4828790	T	C	SNP
chr7	4828797	G	C	SNP
chr7	4828945	G	A	SNP
chr7	4828989	C	A	SNP
chr7	4829001	C	A	SNP
chr7	4829040	C	G	SNP
chr7	4829053	C	A	SNP
chr7	4829082	A	G	SNP
chr7	4829105	G	A	SNP
chr7	4829125	C	T	SNP
chr7	4829126	C	T	SNP
chr7	4829139	G	C	SNP
chr7	4829149	C	A	SNP
chr7	4829209	G	A	SNP
chr7	4829222	T	C	SNP
chr7	4829253	A	T	SNP
chr7	4829258	C	G	SNP
chr7	4829567	G	C	SNP
chr7	4829584	T	G	SNP
chr7	4829599	C	T,*	SNP
chr7	4829616	G	A	SNP
chr7	4829636	G	A	SNP
chr7	4829659	G	C	SNP
chr7	4829697	A	G	SNP
chr7	4829728	T	C	SNP
chr7	4829742	T	C	SNP
chr7	4829787	C	T	SNP
chr7	4829803	G	C	SNP
chr7	4829846	G	A	SNP
chr7	4829894	A	G	SNP
chr7	4829896	C	T	SNP
chr7	4829938	T	C	SNP
chr7	4830152	A	G	SNP
chr7	4830153	G	T	SNP
chr7	4830233	A	C	SNP
chr7	4830238	G	A	SNP
chr7	4830239	C	T	SNP
chr7	4830323	G	C	SNP
chr7	4830376	T	A	SNP
chr7	4830415	A	G	SNP
chr7	4830435	C	A	SNP
chr7	4830448	C	T	SNP
chr7	4830458	G	A	SNP
chr7	4830612	G	C	SNP
chr7	4830713	C	T	SNP
chr7	4830749	A	G	SNP
chr7	4830822	G	A	SNP
chr7	4830879	A	G	SNP
chr7	4830927	G	A	SNP
chr7	4830979	C	T	SNP
chr7	4831112	C	T	SNP
chr7	4831117	A	G	SNP
chr7	4831144	T	A	SNP
chr7	4831167	G	T	SNP
chr7	4831220	A	G	SNP
chr7	4831228	G	A	SNP
chr7	4831236	G	A	SNP
chr7	4831250	G	T	SNP
chr7	4831314	C	G	SNP
chr7	4831351	C	T	SNP
chr7	4831352	G	A	SNP
chr7	4831377	T	C	SNP
chr7	4831448	C	T	SNP
chr7	4831731	C	A	SNP
chr7	4831853	G	T	SNP
chr7	4831870	C	G	SNP
chr7	4831960	G	A	SNP
chr7	4832052	A	G	SNP
chr7	4832099	A	G	SNP
chr7	4832118	G	A	SNP
chr7	4832126	A	G	SNP
chr7	4832205	A	G	SNP
chr7	4832239	G	A	SNP
chr7	4832296	G	A	SNP
chr7	4832351	G	C	SNP
chr7	4832400	T	C	SNP
chr7	4832416	G	T	SNP
chr7	4832445	T	G	SNP
chr7	4832506	C	A	SNP
chr7	4832507	C	T	SNP
chr7	4832519	C	T	SNP
chr7	4832530	T	C	SNP
chr7	4832564	T	C	SNP
chr7	4832576	T	C	SNP
chr7	4832602	G	A	SNP
chr7	4832606	T	G	SNP
chr7	4832736	C	A	SNP
chr7	4832761	G	A	SNP
chr7	4832849	C	T	SNP
chr7	4832902	C	T	SNP
chr7	4832907	C	T	SNP
chr7	4832916	G	A	SNP
chr7	4832928	G	T	SNP
chr7	4832942	C	G	SNP
chr7	4832943	A	G	SNP
chr7	4832962	T	G	SNP
chr7	4832981	T	A	SNP
chr7	4833086	A	G	SNP
chr7	4833098	C	T	SNP
chr7	4833115	A	G	SNP
chr7	4833130	G	A	SNP
chr7	4833132	A	C	SNP
chr7	4833136	G	C	SNP
chr7	4833163	C	T	SNP
chr7	4833275	C	T	SNP
chr7	4833417	T	C	SNP
chr7	4833453	G	A	SNP
chr7	4833473	T	C	SNP
chr7	4833504	T	C	SNP
chr7	4833515	C	T	SNP
chr7	4833601	A	G	SNP
chr7	4818831	GGA	G	INDEL
chr7	4820060	ACTGGGGAATGT	A	INDEL
chr7	4820061	CTGGGGAATGTG	C,*	INDEL
chr7	4820302	GTAGTCTT	G	INDEL
chr7	4820312	AGACCTCTAAGAGAATTTATTTTCAACTCTTTGAATCAATC	A	INDEL
chr7	4820355	GGAGAGCCTACAAGTCTTCCTAAGGT	G	INDEL
chr7	4820845	TAAA	T,TAA,TAAAA	INDEL
chr7	4820855	AAG	A	INDEL
chr7	4821087	AG	A	INDEL
chr7	4821643	AT	A	INDEL
chr7	4822559	T	TCTC	INDEL
chr7	4822666	ATTTT	A,ATTT,ATTTTT,AT	INDEL
chr7	4822673	T	TA	INDEL
chr7	4822678	T	TTA	INDEL
chr7	4822984	GT	G	INDEL
chr7	4824729	AGAGTGGAT	A	INDEL
chr7	4825280	A	AG	INDEL
chr7	4825790	T	TC	INDEL
chr7	4826014	ACG	A	INDEL
chr7	4826596	AG	A	INDEL
chr7	4827100	C	CAGAGCAG	INDEL
chr7	4827480	C	CA	INDEL
chr7	4828591	T	TGC	INDEL
chr7	4829250	ACG	A	INDEL
chr7	4829565	C	CA	INDEL
chr7	4829598	TC	T	INDEL
chr7	4832104	CTGCTT	C	INDEL
chr7	4833019	TC	T	INDEL

## Sheet: Table S9
Table S11 Summary of SNPs and INDEL in the high XP-CLR region of RAB17
CHROM	POS	REF	ALT	TYPE
chr7	4805072	C	T	SNP
chr7	4805101	T	C	SNP
chr7	4805246	G	A	SNP
chr7	4805288	T	G	SNP
chr7	4805294	C	T	SNP
chr7	4805321	G	A	SNP
chr7	4805324	A	G	SNP
chr7	4805377	G	T	SNP
chr7	4805469	C	T	SNP
chr7	4805480	C	T	SNP
chr7	4805527	G	A	SNP
chr7	4805530	G	A	SNP
chr7	4805565	C	G	SNP
chr7	4805579	T	C	SNP
chr7	4805592	T	C	SNP
chr7	4805610	T	C	SNP
chr7	4805611	G	C,T	SNP
chr7	4805612	G	A	SNP
chr7	4805637	G	A	SNP
chr7	4805684	G	A	SNP
chr7	4805724	A	G	SNP
chr7	4805730	T	C	SNP
chr7	4805731	G	A	SNP
chr7	4805732	T	A	SNP
chr7	4805765	A	G	SNP
chr7	4805819	C	A	SNP
chr7	4805891	G	T	SNP
chr7	4805895	G	A	SNP
chr7	4805934	C	T	SNP
chr7	4805960	C	T	SNP
chr7	4806004	G	A	SNP
chr7	4806033	A	G	SNP
chr7	4806039	A	G	SNP
chr7	4806043	A	G	SNP
chr7	4806080	G	T	SNP
chr7	4806117	C	T	SNP
chr7	4806231	T	C	SNP
chr7	4806249	G	A	SNP
chr7	4806252	C	T	SNP
chr7	4806307	T	C	SNP
chr7	4806342	A	G	SNP
chr7	4806372	T	G	SNP
chr7	4806447	A	G	SNP
chr7	4806451	A	G	SNP
chr7	4806533	C	G	SNP
chr7	4806688	A	T	SNP
chr7	4806691	A	C	SNP
chr7	4806700	A	T	SNP
chr7	4806802	G	T	SNP
chr7	4806829	T	C	SNP
chr7	4806912	C	T	SNP
chr7	4806927	C	T	SNP
chr7	4807018	C	T	SNP
chr7	4807107	T	C	SNP
chr7	4807108	C	T	SNP
chr7	4807168	T	C	SNP
chr7	4807233	A	C	SNP
chr7	4807342	G	A	SNP
chr7	4807346	G	A	SNP
chr7	4807446	T	C	SNP
chr7	4807485	C	T	SNP
chr7	4807489	G	A	SNP
chr7	4807555	C	G	SNP
chr7	4807561	T	C	SNP
chr7	4807625	T	C	SNP
chr7	4807647	A	T	SNP
chr7	4807692	C	A	SNP
chr7	4807706	A	G	SNP
chr7	4807728	C	A,T	SNP
chr7	4807799	G	A	SNP
chr7	4807825	T	C	SNP
chr7	4807837	G	A	SNP
chr7	4807856	G	A	SNP
chr7	4807975	G	C	SNP
chr7	4808016	G	T	SNP
chr7	4808051	A	G	SNP
chr7	4808057	G	C	SNP
chr7	4808070	C	G	SNP
chr7	4808133	G	A	SNP
chr7	4808190	A	C	SNP
chr7	4808236	C	T	SNP
chr7	4808249	C	T	SNP
chr7	4808328	G	A	SNP
chr7	4808491	C	T	SNP
chr7	4808498	T	C	SNP
chr7	4808501	T	C	SNP
chr7	4808544	C	T	SNP
chr7	4808565	T	C	SNP
chr7	4808573	C	T	SNP
chr7	4808840	T	C	SNP
chr7	4808957	A	G	SNP
chr7	4808967	G	T	SNP
chr7	4809127	G	A	SNP
chr7	4809135	C	T	SNP
chr7	4809217	G	A	SNP
chr7	4809262	C	T	SNP
chr7	4809280	T	C	SNP
chr7	4809287	A	G	SNP
chr7	4809288	C	T	SNP
chr7	4809339	T	C	SNP
chr7	4809340	C	T	SNP
chr7	4809376	T	C	SNP
chr7	4809423	A	G	SNP
chr7	4809439	G	A	SNP
chr7	4809476	T	C	SNP
chr7	4809554	G	A	SNP
chr7	4809555	G	A	SNP
chr7	4809624	G	A	SNP
chr7	4809636	G	T	SNP
chr7	4809668	G	C	SNP
chr7	4809684	C	A	SNP
chr7	4809685	A	T	SNP
chr7	4809801	A	G	SNP
chr7	4809816	T	C	SNP
chr7	4809916	A	G	SNP
chr7	4810147	C	T	SNP
chr7	4810167	C	T	SNP
chr7	4810231	T	C	SNP
chr7	4810263	T	C	SNP
chr7	4810265	A	G	SNP
chr7	4810476	G	A	SNP
chr7	4810482	G	A	SNP
chr7	4810516	G	A	SNP
chr7	4810522	C	T	SNP
chr7	4810536	C	T	SNP
chr7	4810549	T	C	SNP
chr7	4810576	A	G	SNP
chr7	4810642	A	T	SNP
chr7	4810684	G	A	SNP
chr7	4810735	T	C	SNP
chr7	4810777	G	A	SNP
chr7	4810857	T	G	SNP
chr7	4810875	C	T	SNP
chr7	4810909	C	T	SNP
chr7	4810916	C	A	SNP
chr7	4810940	G	A	SNP
chr7	4810941	G	A	SNP
chr7	4810955	G	A	SNP
chr7	4810956	C	A	SNP
chr7	4810994	A	G	SNP
chr7	4811037	G	A	SNP
chr7	4811090	T	C	SNP
chr7	4811142	T	C	SNP
chr7	4811160	C	T	SNP
chr7	4811174	G	A	SNP
chr7	4811187	C	T	SNP
chr7	4811203	G	T	SNP
chr7	4811395	G	A	SNP
chr7	4811426	G	A	SNP
chr7	4811438	G	A	SNP
chr7	4811472	C	A	SNP
chr7	4811477	C	G	SNP
chr7	4811491	G	A	SNP
chr7	4811507	G	A	SNP
chr7	4811545	C	T	SNP
chr7	4811573	A	T	SNP
chr7	4811582	G	T	SNP
chr7	4811584	A	G	SNP
chr7	4811599	C	T	SNP
chr7	4811635	A	G	SNP
chr7	4811654	C	G	SNP
chr7	4811702	G	A	SNP
chr7	4811706	G	A	SNP
chr7	4811772	T	C	SNP
chr7	4811778	A	G	SNP
chr7	4811806	A	G	SNP
chr7	4811914	T	C	SNP
chr7	4811917	C	T	SNP
chr7	4811934	G	A	SNP
chr7	4812132	G	T	SNP
chr7	4812164	A	G	SNP
chr7	4812236	G	A	SNP
chr7	4812263	T	C	SNP
chr7	4812285	T	G	SNP
chr7	4812288	T	C	SNP
chr7	4812296	G	A	SNP
chr7	4812334	A	G	SNP
chr7	4812374	G	A	SNP
chr7	4812443	C	A	SNP
chr7	4805084	TC	T	INDEL
chr7	4805715	C	CCCA	INDEL
chr7	4807078	GCT	G	INDEL
chr7	4808002	TC	T	INDEL
chr7	4811792	CA	C	INDEL
chr7	4811794	TGCC	T	INDEL

## Sheet: Table S10
Table S9 Summary of SNPs and INDEL in the high XP-CLR region of EGR1
CHROM	POS	REF	ALT	TYPE
chr13	18950438	G	C	SNP
chr13	18950998	T	G	SNP
chr13	18951070	G	A	SNP
chr13	18951646	G	A	SNP
chr13	18951764	T	C	SNP
chr13	18951947	G	T	SNP
chr13	18952211	C	T	SNP
chr13	18952744	G	C	SNP
chr13	18952738	A	AAAC	INDEL

## Sheet: Table S11
Table S8 Summary of SNPs and INDEL in the high XP-CLR region of SOX5
CHROM	POS	REF	ALT	TYPE
chr1	65940067	A	G	SNP
chr1	65940477	C	T	SNP
chr1	65940522	A	C	SNP
chr1	65940706	T	C	SNP
chr1	65941036	A	T	SNP
chr1	65941065	G	A	SNP
chr1	65941168	A	G	SNP
chr1	65941422	A	T	SNP
chr1	65941645	G	A	SNP
chr1	65941739	G	T	SNP
chr1	65941934	G	T	SNP
chr1	65941993	A	T	SNP
chr1	65942026	C	A	SNP
chr1	65942038	G	A	SNP
chr1	65942282	G	C	SNP
chr1	65942289	T	C	SNP
chr1	65942477	G	A	SNP
chr1	65942487	T	C	SNP
chr1	65942504	C	T	SNP
chr1	65942578	G	A	SNP
chr1	65943107	C	T	SNP
chr1	65943118	A	G	SNP
chr1	65943121	G	T	SNP
chr1	65943278	T	C	SNP
chr1	65943414	A	T	SNP
chr1	65943520	A	G	SNP
chr1	65943639	T	C	SNP
chr1	65943689	G	A	SNP
chr1	65943765	C	T	SNP
chr1	65943874	T	C	SNP
chr1	65943882	A	T	SNP
chr1	65944018	G	A	SNP
chr1	65944141	A	T	SNP
chr1	65944156	C	T	SNP
chr1	65944242	T	C	SNP
chr1	65944254	C	T	SNP
chr1	65944481	G	A	SNP
chr1	65944585	A	G	SNP
chr1	65944618	A	C	SNP
chr1	65944885	C	T	SNP
chr1	65944916	A	G	SNP
chr1	65944949	G	A	SNP
chr1	65944992	G	A	SNP
chr1	65945047	T	C	SNP
chr1	65945136	A	T	SNP
chr1	65945439	T	G	SNP
chr1	65945477	C	T	SNP
chr1	65945486	C	G	SNP
chr1	65945601	A	G	SNP
chr1	65945636	A	G	SNP
chr1	65945639	A	G	SNP
chr1	65945648	C	T	SNP
chr1	65945714	C	T	SNP
chr1	65945827	T	C	SNP
chr1	65945891	G	A	SNP
chr1	65945958	T	A	SNP
chr1	65945994	A	T	SNP
chr1	65946138	T	C	SNP
chr1	65946211	A	C	SNP
chr1	65946261	G	T	SNP
chr1	65946326	A	G	SNP
chr1	65946370	C	T	SNP
chr1	65946406	G	T	SNP
chr1	65946679	C	G	SNP
chr1	65946721	T	G	SNP
chr1	65946766	A	G	SNP
chr1	65946801	T	C	SNP
chr1	65946976	C	T	SNP
chr1	65947024	G	T	SNP
chr1	65947037	T	G	SNP
chr1	65947039	G	A	SNP
chr1	65947148	G	A	SNP
chr1	65947202	G	A	SNP
chr1	65947224	A	G	SNP
chr1	65947261	T	C	SNP
chr1	65947332	C	T	SNP
chr1	65947377	C	A	SNP
chr1	65947465	T	C	SNP
chr1	65947642	A	C	SNP
chr1	65947651	G	A	SNP
chr1	65947766	C	T	SNP
chr1	65947817	G	A	SNP
chr1	65947842	G	T	SNP
chr1	65948112	T	C	SNP
chr1	65948145	A	T	SNP
chr1	65948148	C	G	SNP
chr1	65948176	G	A	SNP
chr1	65948226	C	G	SNP
chr1	65948232	A	G	SNP
chr1	65948275	G	A	SNP
chr1	65948410	T	C	SNP
chr1	65948585	T	C	SNP
chr1	65948617	G	A	SNP
chr1	65948830	T	C	SNP
chr1	65949066	G	A	SNP
chr1	65949135	T	C	SNP
chr1	65949139	G	C	SNP
chr1	65949142	A	T	SNP
chr1	65949176	G	A	SNP
chr1	65949187	C	A	SNP
chr1	65949267	G	A	SNP
chr1	65949305	A	G	SNP
chr1	65949321	A	T	SNP
chr1	65949324	T	C	SNP
chr1	65949540	C	G	SNP
chr1	65949614	T	C	SNP
chr1	65949716	G	A	SNP
chr1	65949739	A	G	SNP
chr1	65949795	C	T	SNP
chr1	65949822	G	A	SNP
chr1	65949826	C	A	SNP
chr1	65949830	A	G	SNP
chr1	65949895	C	T	SNP
chr1	65949943	T	C	SNP
chr1	65949949	C	G	SNP
chr1	65949959	A	G	SNP
chr1	65950057	G	C	SNP
chr1	65950090	T	C	SNP
chr1	65950092	C	T	SNP
chr1	65950102	A	G	SNP
chr1	65950162	A	G	SNP
chr1	65950166	G	A	SNP
chr1	65950187	G	A	SNP
chr1	65950239	T	A	SNP
chr1	65950275	C	T	SNP
chr1	65950341	A	G	SNP
chr1	65950365	A	G	SNP
chr1	65950377	T	C	SNP
chr1	65950409	A	C	SNP
chr1	65950440	A	G	SNP
chr1	65950489	G	A	SNP
chr1	65950565	A	G	SNP
chr1	65950576	C	T	SNP
chr1	65950607	T	C	SNP
chr1	65950621	C	T	SNP
chr1	65950680	C	T	SNP
chr1	65950683	C	T	SNP
chr1	65950684	A	T	SNP
chr1	65950704	G	C	SNP
chr1	65950748	G	A	SNP
chr1	65950769	G	A	SNP
chr1	65950920	T	A	SNP
chr1	65950942	T	G	SNP
chr1	65950961	G	T	SNP
chr1	65950962	T	C	SNP
chr1	65950985	C	T	SNP
chr1	65951447	C	T	SNP
chr1	65951626	A	G	SNP
chr1	65951725	T	C	SNP
chr1	65952584	T	C	SNP
chr1	65952740	G	C	SNP
chr1	65952759	T	C	SNP
chr1	65952797	G	T	SNP
chr1	65952824	G	A	SNP
chr1	65952873	C	T	SNP
chr1	65952894	A	G	SNP
chr1	65953018	A	C	SNP
chr1	65953105	T	A	SNP
chr1	65953150	A	G	SNP
chr1	65953151	C	T	SNP
chr1	65953182	G	A	SNP
chr1	65953442	A	G	SNP
chr1	65953488	T	C	SNP
chr1	65953490	T	G	SNP
chr1	65953537	G	A	SNP
chr1	65953599	G	A	SNP
chr1	65953625	T	C	SNP
chr1	65953645	T	G	SNP
chr1	65953673	A	G	SNP
chr1	65953679	A	G	SNP
chr1	65953690	G	A	SNP
chr1	65953719	A	G	SNP
chr1	65953726	A	G	SNP
chr1	65954088	G	A	SNP
chr1	65954113	C	G	SNP
chr1	65954118	T	C	SNP
chr1	65954305	G	A	SNP
chr1	65954313	G	A	SNP
chr1	65954316	C	G	SNP
chr1	65954332	A	C	SNP
chr1	65954333	G	C	SNP
chr1	65954340	C	A	SNP
chr1	65954364	A	G	SNP
chr1	65954404	C	T	SNP
chr1	65954405	A	G	SNP
chr1	65954442	T	C	SNP
chr1	65954452	G	A	SNP
chr1	65954456	C	T	SNP
chr1	65954479	C	T	SNP
chr1	65954516	A	T	SNP
chr1	65954531	G	A	SNP
chr1	65954576	C	A	SNP
chr1	65954619	G	C	SNP
chr1	65954625	A	G	SNP
chr1	65954662	T	G	SNP
chr1	65954687	T	C	SNP
chr1	65954709	G	C	SNP
chr1	65954905	G	A	SNP
chr1	65954916	T	G	SNP
chr1	65954917	G	T	SNP
chr1	65954930	C	T	SNP
chr1	65954938	C	T	SNP
chr1	65954992	C	A	SNP
chr1	65955054	T	C	SNP
chr1	65955055	G	A	SNP
chr1	65955118	G	T	SNP
chr1	65955375	C	G	SNP
chr1	65955434	G	T	SNP
chr1	65955487	G	T	SNP
chr1	65955493	G	A	SNP
chr1	65955513	C	A	SNP
chr1	65955598	G	A	SNP
chr1	65955631	T	G	SNP
chr1	65955665	C	T	SNP
chr1	65955941	A	G	SNP
chr1	65955973	G	A	SNP
chr1	65955997	C	T	SNP
chr1	65955998	A	G	SNP
chr1	65956103	C	T	SNP
chr1	65956112	G	A	SNP
chr1	65956133	A	G	SNP
chr1	65956257	T	C	SNP
chr1	65957599	G	T	SNP
chr1	65957702	T	G	SNP
chr1	65957763	C	T	SNP
chr1	65957823	A	G	SNP
chr1	65957996	G	A	SNP
chr1	65958030	A	G	SNP
chr1	65958041	A	G	SNP
chr1	65958184	A	G	SNP
chr1	65958190	G	A	SNP
chr1	65958674	G	T	SNP
chr1	65958800	G	A	SNP
chr1	65958831	T	A	SNP
chr1	65959033	C	T	SNP
chr1	65959038	A	G	SNP
chr1	65959112	A	G	SNP
chr1	65959179	G	A	SNP
chr1	65959296	A	G	SNP
chr1	65959738	A	G	SNP
chr1	65959750	C	A	SNP
chr1	65959806	A	T	SNP
chr1	65959837	G	A	SNP
chr1	65959841	G	A	SNP
chr1	65959921	T	G	SNP
chr1	65959985	C	T	SNP
chr1	65959986	A	G	SNP
chr1	65960008	C	T	SNP
chr1	65960024	A	C	SNP
chr1	65960071	G	C	SNP
chr1	65960132	G	A	SNP
chr1	65960271	G	A	SNP
chr1	65960353	T	C	SNP
chr1	65960940	T	A	SNP
chr1	65961036	C	A	SNP
chr1	65961041	G	A	SNP
chr1	65961051	G	A	SNP
chr1	65961308	T	C	SNP
chr1	65961415	T	C	SNP
chr1	65961587	T	A	SNP
chr1	65961594	A	T	SNP
chr1	65961624	T	C	SNP
chr1	65961625	G	A	SNP
chr1	65961661	G	A	SNP
chr1	65961693	A	G	SNP
chr1	65961995	G	C	SNP
chr1	65962289	A	G	SNP
chr1	65962299	A	G	SNP
chr1	65962414	T	C	SNP
chr1	65962441	T	C	SNP
chr1	65962604	A	G	SNP
chr1	65962624	A	G	SNP
chr1	65962809	C	T	SNP
chr1	65963100	C	T	SNP
chr1	65963141	C	G	SNP
chr1	65963182	G	A	SNP
chr1	65963316	G	A	SNP
chr1	65963520	G	A	SNP
chr1	65963696	G	T	SNP
chr1	65963897	T	C	SNP
chr1	65963928	C	T	SNP
chr1	65963965	C	T	SNP
chr1	65963987	T	G	SNP
chr1	65963993	T	C	SNP
chr1	65964073	A	G	SNP
chr1	65964904	C	T	SNP
chr1	65964932	G	A	SNP
chr1	65965028	A	T	SNP
chr1	65965045	G	A	SNP
chr1	65965134	G	T	SNP
chr1	65965535	C	T	SNP
chr1	65965581	T	C	SNP
chr1	65965697	G	A	SNP
chr1	65966114	T	C	SNP
chr1	65966232	G	A	SNP
chr1	65966352	A	G	SNP
chr1	65966356	C	T	SNP
chr1	65966368	G	T	SNP
chr1	65966418	A	G	SNP
chr1	65966459	T	C	SNP
chr1	65966490	A	C	SNP
chr1	65966499	T	C	SNP
chr1	65966554	G	T	SNP
chr1	65966579	A	G	SNP
chr1	65966584	C	T	SNP
chr1	65966585	G	A	SNP
chr1	65966641	A	G	SNP
chr1	65966642	A	G	SNP
chr1	65966690	G	A	SNP
chr1	65967063	C	G	SNP
chr1	65967100	A	G	SNP
chr1	65967132	G	A	SNP
chr1	65967165	T	C	SNP
chr1	65967237	T	C	SNP
chr1	65967403	T	G	SNP
chr1	65967632	G	A	SNP
chr1	65967842	G	A	SNP
chr1	65967884	A	C	SNP
chr1	65967961	C	G	SNP
chr1	65968270	C	G	SNP
chr1	65968322	G	A	SNP
chr1	65968358	T	C	SNP
chr1	65968424	A	C	SNP
chr1	65968452	G	A	SNP
chr1	65968508	A	G	SNP
chr1	65968552	C	T	SNP
chr1	65968554	C	G	SNP
chr1	65968609	G	A	SNP
chr1	65968886	A	G	SNP
chr1	65968923	C	T	SNP
chr1	65968961	G	A	SNP
chr1	65969026	G	A	SNP
chr1	65969041	G	T	SNP
chr1	65969044	A	G	SNP
chr1	65969059	C	T	SNP
chr1	65969074	T	G	SNP
chr1	65969079	A	G	SNP
chr1	65969082	T	C	SNP
chr1	65969083	A	T	SNP
chr1	65969133	T	C	SNP
chr1	65969154	G	A	SNP
chr1	65969157	A	C	SNP
chr1	65969180	G	A	SNP
chr1	65969188	A	G	SNP
chr1	65969248	A	C	SNP
chr1	65969266	A	G	SNP
chr1	65969281	T	A	SNP
chr1	65969294	T	G	SNP
chr1	65969307	G	A	SNP
chr1	65969496	T	C	SNP
chr1	65969605	A	G	SNP
chr1	65969632	C	T	SNP
chr1	65969646	G	C	SNP
chr1	65969650	C	G	SNP
chr1	65969657	G	A	SNP
chr1	65969688	C	T	SNP
chr1	65969775	G	A	SNP
chr1	65969891	G	A	SNP
chr1	65969965	T	A	SNP
chr1	65969966	T	C	SNP
chr1	65970059	A	G	SNP
chr1	65970397	C	T	SNP
chr1	65970426	C	T	SNP
chr1	65970497	T	A	SNP
chr1	65970551	G	A	SNP
chr1	65970794	G	A	SNP
chr1	65971077	A	G	SNP
chr1	65971604	C	T	SNP
chr1	65971636	C	T	SNP
chr1	65971955	T	G	SNP
chr1	65971956	G	T	SNP
chr1	65971961	T	G	SNP
chr1	65972022	A	C	SNP
chr1	65972194	A	G	SNP
chr1	65972199	G	A	SNP
chr1	65972208	A	G	SNP
chr1	65972242	A	G	SNP
chr1	65972398	G	A	SNP
chr1	65972412	G	A	SNP
chr1	65972419	C	G	SNP
chr1	65972443	A	G	SNP
chr1	65972475	T	C	SNP
chr1	65972485	C	T	SNP
chr1	65972511	A	G	SNP
chr1	65972512	T	C	SNP
chr1	65972564	A	T	SNP
chr1	65972619	G	A	SNP
chr1	65972628	G	T	SNP
chr1	65972659	G	A	SNP
chr1	65972683	C	T	SNP
chr1	65972684	A	G	SNP
chr1	65972743	T	G	SNP
chr1	65972899	T	C	SNP
chr1	65972901	T	C	SNP
chr1	65972902	G	A	SNP
chr1	65972915	T	A	SNP
chr1	65973275	G	A	SNP
chr1	65973326	A	G	SNP
chr1	65973339	G	A	SNP
chr1	65973416	T	C	SNP
chr1	65973417	G	C	SNP
chr1	65973443	T	C	SNP
chr1	65973516	G	A	SNP
chr1	65973564	A	G	SNP
chr1	65973566	A	G	SNP
chr1	65973574	A	G	SNP
chr1	65973609	T	C	SNP
chr1	65973653	A	G	SNP
chr1	65973683	T	C	SNP
chr1	65973747	C	T	SNP
chr1	65973899	A	G	SNP
chr1	65973904	T	C	SNP
chr1	65973910	A	G	SNP
chr1	65973911	A	G	SNP
chr1	65973923	C	T	SNP
chr1	65974033	C	T	SNP
chr1	65974058	C	T	SNP
chr1	65974221	C	T	SNP
chr1	65974251	C	A	SNP
chr1	65974308	T	C	SNP
chr1	65974401	G	A	SNP
chr1	65974422	T	G	SNP
chr1	65974600	A	T	SNP
chr1	65974633	G	A	SNP
chr1	65974725	T	C	SNP
chr1	65974985	A	C	SNP
chr1	65975187	C	T	SNP
chr1	65975214	A	G	SNP
chr1	65975217	A	C	SNP
chr1	65975250	C	T	SNP
chr1	65975251	T	C	SNP
chr1	65975306	T	C	SNP
chr1	65975547	A	G	SNP
chr1	65975643	G	T	SNP
chr1	65975654	C	T	SNP
chr1	65975655	A	G	SNP
chr1	65975673	G	A	SNP
chr1	65975723	A	T	SNP
chr1	65975815	T	C	SNP
chr1	65975906	C	T	SNP
chr1	65975928	T	A	SNP
chr1	65975955	C	G	SNP
chr1	65976054	T	A	SNP
chr1	65976148	A	G	SNP
chr1	65976196	C	A	SNP
chr1	65976259	T	C	SNP
chr1	65976324	T	A	SNP
chr1	65976344	A	T	SNP
chr1	65976352	C	T	SNP
chr1	65976405	A	G	SNP
chr1	65976412	T	C	SNP
chr1	65976425	C	A	SNP
chr1	65976444	C	G	SNP
chr1	65976461	A	C	SNP
chr1	65976622	C	G	SNP
chr1	65976685	A	G	SNP
chr1	65976730	C	T	SNP
chr1	65976731	G	C	SNP
chr1	65976742	G	T	SNP
chr1	65976769	T	C	SNP
chr1	65976912	T	C	SNP
chr1	65976940	G	A	SNP
chr1	65976954	G	A	SNP
chr1	65976960	T	A	SNP
chr1	65977011	C	T	SNP
chr1	65977022	G	A	SNP
chr1	65977030	C	T	SNP
chr1	65977058	A	T	SNP
chr1	65977063	G	A	SNP
chr1	65977076	T	C	SNP
chr1	65977095	G	A	SNP
chr1	65977155	T	C	SNP
chr1	65977156	C	A	SNP
chr1	65977161	C	T	SNP
chr1	65977182	A	G	SNP
chr1	65977191	G	A	SNP
chr1	65977205	T	C	SNP
chr1	65977211	T	C	SNP
chr1	65977216	A	G	SNP
chr1	65977247	A	G	SNP
chr1	65977473	T	A	SNP
chr1	65977493	T	G	SNP
chr1	65977494	C	T	SNP
chr1	65977501	C	T	SNP
chr1	65977543	T	C	SNP
chr1	65977566	C	T	SNP
chr1	65977593	G	A	SNP
chr1	65977606	A	G	SNP
chr1	65977658	G	A	SNP
chr1	65977707	A	C	SNP
chr1	65977716	G	A	SNP
chr1	65977751	G	A	SNP
chr1	65977836	A	G	SNP
chr1	65977849	C	T	SNP
chr1	65977893	A	T	SNP
chr1	65977898	T	C	SNP
chr1	65977914	T	C	SNP
chr1	65977985	C	T	SNP
chr1	65977999	C	T	SNP
chr1	65978020	G	A	SNP
chr1	65978039	A	G	SNP
chr1	65978061	A	G	SNP
chr1	65978068	T	C	SNP
chr1	65978086	A	G	SNP
chr1	65978097	C	T	SNP
chr1	65978115	A	C	SNP
chr1	65978156	C	T	SNP
chr1	65978178	G	A	SNP
chr1	65978366	G	T	SNP
chr1	65978369	T	C	SNP
chr1	65978374	T	C	SNP
chr1	65978395	G	A	SNP
chr1	65978418	G	A	SNP
chr1	65978482	A	G	SNP
chr1	65978497	A	G	SNP
chr1	65978652	A	G	SNP
chr1	65978733	T	G	SNP
chr1	65978851	T	C	SNP
chr1	65978859	C	A	SNP
chr1	65978863	G	A	SNP
chr1	65978877	C	T	SNP
chr1	65978924	T	C	SNP
chr1	65978999	G	A	SNP
chr1	65979009	G	A	SNP
chr1	65979015	T	A	SNP
chr1	65979032	T	C	SNP
chr1	65979067	C	T	SNP
chr1	65979068	C	T	SNP
chr1	65979095	G	A	SNP
chr1	65979098	G	A	SNP
chr1	65979107	A	G	SNP
chr1	65979110	C	T	SNP
chr1	65979117	G	C	SNP
chr1	65979132	T	G	SNP
chr1	65979133	G	A	SNP
chr1	65979149	A	T	SNP
chr1	65979184	G	A	SNP
chr1	65979258	T	A	SNP
chr1	65979280	C	T	SNP
chr1	65979285	C	T	SNP
chr1	65979571	C	T	SNP
chr1	65979824	T	C	SNP
chr1	65979868	G	A	SNP
chr1	65979879	T	G	SNP
chr1	65979947	T	C	SNP
chr1	65979989	A	G	SNP
chr1	65980088	G	A	SNP

## Sheet: Table S12
Table S12 Summary of SNPs and INDEL in the high XP-CLR region of GRM5
CHROM	POS	REF	ALT	TYPE
chr1	189315000	T	C	SNP
chr1	189315059	C	T	SNP
chr1	189315114	G	A	SNP
chr1	189315125	T	C	SNP
chr1	189315135	T	C	SNP
chr1	189315283	G	A	SNP
chr1	189315343	T	G	SNP
chr1	189315359	A	G	SNP
chr1	189315361	A	G	SNP
chr1	189315366	C	A,G	SNP
chr1	189315401	G	T	SNP
chr1	189315423	C	A	SNP
chr1	189315440	T	C	SNP
chr1	189315443	T	C	SNP
chr1	189315469	C	T	SNP
chr1	189315480	T	C	SNP
chr1	189315511	G	A	SNP
chr1	189315523	C	T,A	SNP
chr1	189315528	C	T	SNP
chr1	189315529	T	C	SNP
chr1	189315554	A	G	SNP
chr1	189315563	T	G	SNP
chr1	189315609	G	T	SNP
chr1	189315678	C	G	SNP
chr1	189315725	G	C	SNP
chr1	189315740	A	G	SNP
chr1	189315749	A	G	SNP
chr1	189315788	G	C	SNP
chr1	189315792	C	T	SNP
chr1	189315830	A	T	SNP
chr1	189315959	A	G	SNP
chr1	189315975	C	G	SNP
chr1	189316015	C	T	SNP
chr1	189316058	T	C	SNP
chr1	189316095	G	A	SNP
chr1	189316212	T	C	SNP
chr1	189316229	C	T	SNP
chr1	189316324	T	C	SNP
chr1	189316329	C	T	SNP
chr1	189316364	T	C	SNP
chr1	189316505	A	G	SNP
chr1	189316627	T	G	SNP
chr1	189316781	C	T	SNP
chr1	189316783	T	A	SNP
chr1	189316895	C	T	SNP
chr1	189316956	T	C	SNP
chr1	189316957	G	C	SNP
chr1	189317064	A	G	SNP
chr1	189317106	T	G	SNP
chr1	189317124	C	T	SNP
chr1	189317287	C	G	SNP
chr1	189317601	G	A	SNP
chr1	189317740	A	G	SNP
chr1	189317911	G	A	SNP
chr1	189317942	C	T	SNP
chr1	189317952	A	G	SNP
chr1	189317985	C	T	SNP
chr1	189318077	A	G	SNP
chr1	189318166	G	C	SNP
chr1	189318170	T	C	SNP
chr1	189318286	C	T	SNP
chr1	189318318	C	T	SNP
chr1	189318348	G	A	SNP
chr1	189318383	C	T	SNP
chr1	189318466	G	A	SNP
chr1	189318537	A	G	SNP
chr1	189318635	G	T	SNP
chr1	189318743	T	C	SNP
chr1	189318838	A	G	SNP
chr1	189318930	T	A,*	SNP
chr1	189319070	A	T	SNP
chr1	189319128	G	A	SNP
chr1	189319153	G	T	SNP
chr1	189319196	A	G	SNP
chr1	189319302	T	C	SNP
chr1	189319371	T	G	SNP
chr1	189319428	C	T	SNP
chr1	189319451	C	A	SNP
chr1	189319506	T	C	SNP
chr1	189319507	T	C	SNP
chr1	189319508	T	G	SNP
chr1	189319539	A	G	SNP
chr1	189319540	T	C	SNP
chr1	189319583	G	A	SNP
chr1	189319587	C	T	SNP
chr1	189319859	G	A	SNP
chr1	189320021	A	C	SNP
chr1	189320162	G	A	SNP
chr1	189320268	T	C	SNP
chr1	189320277	T	C	SNP
chr1	189320341	C	G	SNP
chr1	189320418	T	C	SNP
chr1	189320473	T	A	SNP
chr1	189320549	T	C	SNP
chr1	189320740	C	T	SNP
chr1	189320796	C	T	SNP
chr1	189320857	T	C	SNP
chr1	189320897	C	T	SNP
chr1	189321032	G	T	SNP
chr1	189321101	T	C	SNP
chr1	189321165	C	A	SNP
chr1	189321234	T	C	SNP
chr1	189321252	C	T	SNP
chr1	189321259	G	C	SNP
chr1	189321433	T	A	SNP
chr1	189321500	C	T	SNP
chr1	189321501	A	G	SNP
chr1	189321513	A	G	SNP
chr1	189321536	G	T	SNP
chr1	189321547	T	C	SNP
chr1	189321558	A	G	SNP
chr1	189321603	T	C	SNP
chr1	189321604	G	A	SNP
chr1	189321647	G	C	SNP
chr1	189321696	T	C	SNP
chr1	189321874	A	G	SNP
chr1	189321920	C	T	SNP
chr1	189321921	A	T	SNP
chr1	189321927	T	C	SNP
chr1	189321952	A	G	SNP
chr1	189321992	A	G	SNP
chr1	189322011	C	T	SNP
chr1	189322038	C	T	SNP
chr1	189322073	T	C	SNP
chr1	189322086	C	A	SNP
chr1	189322092	G	T	SNP
chr1	189322136	A	G	SNP
chr1	189322140	G	A	SNP
chr1	189322175	C	T	SNP
chr1	189322176	G	A	SNP
chr1	189322432	G	T	SNP
chr1	189322433	A	G	SNP
chr1	189322437	A	G	SNP
chr1	189322510	A	T	SNP
chr1	189322511	T	C	SNP
chr1	189322590	T	A	SNP
chr1	189322661	T	A	SNP
chr1	189322718	G	T	SNP
chr1	189322903	C	A	SNP
chr1	189322941	A	G	SNP
chr1	189322964	T	C	SNP
chr1	189323067	C	T	SNP
chr1	189323091	G	T	SNP
chr1	189323115	G	T	SNP
chr1	189323148	T	C	SNP
chr1	189323161	C	A	SNP
chr1	189323190	A	C	SNP
chr1	189323232	G	A	SNP
chr1	189323263	A	G	SNP
chr1	189323288	T	C	SNP
chr1	189323291	A	G	SNP
chr1	189323302	A	T	SNP
chr1	189323303	T	G	SNP
chr1	189323306	G	C	SNP
chr1	189323314	A	G	SNP
chr1	189323348	T	G	SNP
chr1	189323367	A	G	SNP
chr1	189323416	A	G	SNP
chr1	189323451	G	A	SNP
chr1	189323458	G	T	SNP
chr1	189323571	A	C	SNP
chr1	189323584	T	A	SNP
chr1	189323603	A	G	SNP
chr1	189323618	T	A	SNP
chr1	189323628	A	T	SNP
chr1	189323631	A	T	SNP
chr1	189323637	A	T	SNP
chr1	189323756	T	C	SNP
chr1	189323886	A	T	SNP
chr1	189323889	A	G	SNP
chr1	189323906	A	G	SNP
chr1	189323925	A	G	SNP
chr1	189323932	C	T	SNP
chr1	189323933	G	A	SNP
chr1	189324028	G	A	SNP
chr1	189324073	T	C	SNP
chr1	189324093	G	A	SNP
chr1	189324134	A	G	SNP
chr1	189324167	T	A	SNP
chr1	189324176	G	C	SNP
chr1	189324214	T	C	SNP
chr1	189324277	G	A	SNP
chr1	189324283	G	A	SNP
chr1	189324304	G	A	SNP
chr1	189324364	C	T	SNP
chr1	189324382	A	G	SNP
chr1	189324388	C	T	SNP
chr1	189324431	A	C	SNP
chr1	189324433	G	A	SNP
chr1	189324511	G	A	SNP
chr1	189324538	C	T	SNP
chr1	189324598	C	A	SNP
chr1	189324817	T	A	SNP
chr1	189324820	C	T	SNP
chr1	189324821	C	T	SNP
chr1	189324925	C	A	SNP
chr1	189324966	A	T	SNP
chr1	189324985	T	C	SNP
