# Supplementary material for: Candidate pigmentation genes related to feather color variation in an indigenous chicken breed revealed by whole genome data
Source: Front Genet. 2022 Nov 21;13:985228. doi: 10.3389/fgene.2022.985228 (PMC9720402; doi:10.3389/fgene.2022.985228)
Supplement: Supplementary file 3 [file Table1.xlsx]

## Sheet: Sheet1
Table S1 summary of SNPs and INDELs
sample ID	SNP count	SNP heterozygote	SNP homozygote	INDEL count
BC1	18373023	3254308	15118715	2607884		126201854
BC2	18373023	3684448	14688575	2607884
BC3	18373023	3480246	14892777	2607884
BC4	18373023	3696466	14676557	2607884
BC5	18373023	3562895	14810128	2607884
BC6	18373023	3266287	15106736	2607884
BC7	18373023	3560207	14812816	2607884
BC8	18373023	3503630	14869393	2607884
BC9	18373023	3260764	15112259	2607884
BC10	18373023	3679391	16493623	2607884
BC11	18373023	3461466	14911557	2607884
BC12	18373023	3671631	14731392	2607884
BC13	18373023	3719853	14653170	2607884
BC14	18373023	3594751	14778272	2607884
BC15	18373023	3452452	14920571	2607884
BC16	18373023	2985844	15387179	2607884
BC17	18373023	3377910	14995113	2607884
BC18	18373023	3441968	14931055	2607884
BC19	18373023	3383081	14989942	2607884
BC20	18373023	3393923	14979100	2607884
BC21	18373023	3424042	14948891	2607884
BC22	18373023	3315671	15017352	2607884
BC23	18373023	3392675	14980348	2607884
BC24	18373023	3476722	14896301	2607884
BC25	18373023	3258953	15114070	2607884
BC26	18373023	3358503	15014520	2607884
BC27	18373023	3304455	15068568	2607884
BC28	18373023	3532506	14840517	2607884
BC29	18373023	3455582	14917441	2607884
BC30	18373023	3379449	14991951	2607884
Total	18373021	103330079	449648889	2607882
	18373530			2608338
